# Supplementary material for: Effects of maternal gestational diet, with or without methionine, on muscle transcriptome of Bos indicus-influenced beef calves following a vaccine-induced immunological challenge
Source: PLoS One. 2021 Jun 24;16(6):e0253810. doi: 10.1371/journal.pone.0253810 (PMC8224847; doi:10.1371/journal.pone.0253810)
Supplement: S1 Table — (XLSX) [file pone.0253810.s001.xlsx]

## Sheet: Sheet1
Mapping Summary
Sample ID	Total Reads	Mapping rate (% aligned)	Unique Reads	Unique Mapping Rate
A1	33640608	0.948	29252224	0.917248
A10	28009495	0.925	23044923	0.889464
A11	27580332	0.924	23459550	0.920552
A12	31283515	0.95	27330505	0.91962
A13	29944896	0.95	26271279	0.923496
A14	30354108	0.956	26523814	0.91403
A15	30588533	0.944	26530909	0.918801
A16	40688949	0.946	35013452	0.909635
A17	29930329	0.938	25781919	0.918335
A18	27013050	0.951	23382532	0.910201
A19	26693635	0.922	22513530	0.914755
A2	31857836	0.954	28116620	0.925121
A20	25819761	0.937	22115981	0.914144
A21	32060290	0.92	27162657	0.92091
A22	23493875	0.937	19707750	0.895247
A23	19503881	0.897	15949983	0.911689
A24	28508038	0.948	24901355	0.921398
A3	34301966	0.95	29990642	0.920329
A4	31978129	0.951	27641884	0.908938
A5	34048482	0.934	29072210	0.914184
A6	27129064	0.936	23423249	0.922436
A7	28933341	0.945	25329636	0.9264
A8	27634187	0.939	23621264	0.910313
A9	31721995	0.933	27234278	0.920182
B10	26689659	0.938	22751474	0.90879
B11	28116314	0.906	23184782	0.910157
B12	21506488	0.908	17280855	0.884932
B14	27899959	0.942	24184773	0.920211
B15	18881699	0.901	15791228	0.928218
B16	30121237	0.943	26186929	0.921935
B17	28391000	0.915	23789077	0.915748
B18	28220915	0.928	24201771	0.924119
B19	28630054	0.914	23985602	0.916605
B2	30940198	0.948	27068882	0.922867
B20	28852210	0.927	24399711	0.912275
B22	30059301	0.939	26081403	0.924031
B23	28629511	0.932	24674374	0.924733
B24	28891807	0.946	25241552	0.923528
B4	29815437	0.931	25485852	0.918139
B5	29842601	0.929	25636903	0.924726
B6	32916812	0.949	28769604	0.920979
B7	30580884	0.899	24752005	0.900328
B8	26468685	0.946	22697771	0.906483
B9	20343977	0.907	16944828	0.91832
