# Supplementary material for: Effects of maternal gestational diet, with or without methionine, on muscle transcriptome of Bos indicus-influenced beef calves following a vaccine-induced immunological challenge
Source: PLoS One. 2021 Jun 24;16(6):e0253810. doi: 10.1371/journal.pone.0253810 (PMC8224847; doi:10.1371/journal.pone.0253810)
Supplement: S2 Table — Significant genes for the effect of maternal supplementation with protein and energy vs. NOSUP (P ≤ 0.01; Tab 1), maternal supplementation with methionine hydroxy analog vs. MOL (P ≤ 0.01; Tab 2) and time (d 201 vs. d 154; FDR ≤ 0.05; Tab 3) in the longissimus dorsi muscle of early-weaned Bos indicus-influenced calves. An additional table is available that lists differentially expressed genes on d 201 vs. d 154 when a restriction on fold change is employed (Tab 4; FDR ≤ 0.05; log2 fold change (log2FC) ≥ |1|). (XLSX) [file pone.0253810.s002.xlsx]

## Sheet: DEG maternal molasses suppl.
Maternal molasses supplementation vs. NOSUP DEG determined at P ≤ 0.01
Ensembl ID	log2FC	Pval.Suppl.	Qval.Suppl.	Gene Symbol	Gene Name
ENSBTAG00000020661	-1.35613	0.00024	0.559898	ABCA1	ATP binding cassette subfamily A member 1
ENSBTAG00000024482	-0.51937	0.00041	0.559898	RABGAP1L	RAB GTPase activating protein 1 like
ENSBTAG00000012969	-1.15416	0.00046	0.559898	DKK2	dickkopf WNT signaling pathway inhibitor 2
ENSBTAG00000048903	-0.533797	0.00078	0.559898	PRNP	prion protein
ENSBTAG00000020806	-0.85119	0.00088	0.559898	HELB	DNA helicase B
ENSBTAG00000031731	-1.24072	0.0012	0.559898	HIGD1A	HIG1 domain family member 1A, mitochondrial
ENSBTAG00000015012	-0.548224	0.0012	0.559898	PTRHD1	peptidyl-tRNA hydrolase domain containing 1
ENSBTAG00000033515	-0.880044	0.0014	0.559898	novel gene	novel gene
ENSBTAG00000054179	-0.779055	0.0014	0.559898	novel gene	novel gene
ENSBTAG00000002317	-0.981033	0.0014	0.559898	PTN	pleiotrophin
ENSBTAG00000017744	-0.432809	0.0015	0.559898	FAF2	Fas associated factor family member 2
ENSBTAG00000002215	-0.750201	0.0018	0.559898	GFPT2	glutamine-fructose-6-phosphate transaminase 2
ENSBTAG00000001662	-0.66364	0.002	0.559898	EHD3	EH domain containing 3
ENSBTAG00000002147	-0.403955	0.0024	0.559898	PPP4R2	protein phosphatase 4 regulatory subunit 2
ENSBTAG00000005102	-0.403955	0.0028	0.559898	PHTF2	putative homeodomain transcription factor 2
ENSBTAG00000015630	-0.490516	0.0028	0.559898	RLIM	ring finger protein, LIM domain interacting
ENSBTAG00000032366	-0.649213	0.0028	0.559898	SLC23A2	solute carrier family 23 member 2
ENSBTAG00000018790	-0.447235	0.003	0.559898	BVES	blood vessel epicardial substance
ENSBTAG00000014601	-0.317393	0.003	0.559898	SGCB	sarcoglycan beta
ENSBTAG00000005212	-0.620359	0.0031	0.559898	C1H3orf70	chromosome 1 C3orf70 homolog
ENSBTAG00000008699	-0.432809	0.0032	0.559898	FEM1C	fem-1 homolog C
ENSBTAG00000003189	-0.490516	0.0033	0.559898	CCDC6	coiled-coil domain containing 6
ENSBTAG00000005225	-0.605932	0.0033	0.559898	RAD52	RAD52 homolog, DNA repair protein
ENSBTAG00000050482	-0.389528	0.0033	0.559898	ZNF148	zinc finger protein 148
ENSBTAG00000015334	-0.389528	0.0035	0.559898	ZHX1	zinc fingers and homeoboxes 1
ENSBTAG00000004849	-0.548224	0.0036	0.559898	IGSF3	immunoglobulin superfamily member 3
ENSBTAG00000010437	-0.288539	0.0036	0.559898	MKLN1	muskelin 1
ENSBTAG00000005376	-0.461662	0.0037	0.559898	FBXO30	F-box protein 30
ENSBTAG00000031178	-0.605932	0.0037	0.559898	SLC9A9	solute carrier family 9 member A9
ENSBTAG00000000977	-0.548224	0.0039	0.559898	CADM1	cell adhesion molecule 1
ENSBTAG00000030686	-0.649213	0.0039	0.559898	RAVER2	ribonucleoprotein, PTB binding 2
ENSBTAG00000014044	-0.360674	0.0039	0.559898	VEZT	vezatin, adherens junctions transmembrane protein
ENSBTAG00000000231	-0.432809	0.004	0.559898	BMPR1A	bone morphogenetic protein receptor type 1A
ENSBTAG00000009826	-0.375101	0.004	0.559898	GPD1L	glycerol-3-phosphate dehydrogenase 1 like
ENSBTAG00000002492	-0.403955	0.004	0.559898	SYCP3	synaptonemal complex protein 3
ENSBTAG00000008704	-0.721348	0.0042	0.559898	FIGN	fidgetin, microtubule severing factor
ENSBTAG00000010956	-0.346247	0.0042	0.559898	SCARB2	scavenger receptor class B member 2
ENSBTAG00000032657	-0.447235	0.0043	0.559898	TEAD1	TEA domain transcription factor 1
ENSBTAG00000034147	-0.620359	0.0044	0.559898	OLFML2B	olfactomedin like 2B
ENSBTAG00000009888	-0.432809	0.0046	0.559898	DRAM2	DNA damage regulated autophagy modulator 2
ENSBTAG00000009611	-0.418382	0.0046	0.559898	PHF21A	PHD finger protein 21A
ENSBTAG00000021910	-0.562651	0.0046	0.559898	TBL1XR1	transducin beta like 1 X-linked receptor 1
ENSBTAG00000012615	-0.389528	0.0047	0.559898	ZEB2	zinc finger E-box binding homeobox 2
ENSBTAG00000004990	-0.375101	0.0052	0.559898	NEO1	neogenin 1
ENSBTAG00000032951	-0.533797	0.0055	0.559898	ABHD17C	abhydrolase domain containing 17C
ENSBTAG00000019822	-0.620359	0.0055	0.559898	TPPP3	tubulin polymerization promoting protein family member 3
ENSBTAG00000006893	-0.375101	0.0058	0.559898	BBX	BBX high mobility group box domain containing
ENSBTAG00000002395	-0.461662	0.0058	0.559898	HPS3	HPS3 biogenesis of lysosomal organelles complex 2 subunit 1
ENSBTAG00000054926	-0.302966	0.0058	0.559898	novel gene	novel gene
ENSBTAG00000018747	-0.620359	0.0058	0.559898	PRKAA2	protein kinase AMP-activated catalytic subunit alpha 2
ENSBTAG00000012797	-0.33182	0.0059	0.559898	DCUN1D1	defective in cullin neddylation 1 domain containing 1
ENSBTAG00000001887	-0.389528	0.0059	0.559898	STAM2	signal transducing adaptor molecule 2
ENSBTAG00000007709	-0.317393	0.006	0.559898	SHOC2	SHOC2 leucine rich repeat scaffold protein
ENSBTAG00000001575	-0.33182	0.0061	0.559898	CALM2	calmodulin 2
ENSBTAG00000013942	-0.620359	0.0061	0.559898	DAGLA	diacylglycerol lipase alpha
ENSBTAG00000020933	-0.346247	0.0061	0.559898	HCFC2	host cell factor C2
ENSBTAG00000047550	-0.375101	0.0061	0.559898	KIAA2026	KIAA2026
ENSBTAG00000006138	-0.577078	0.0061	0.559898	SEMA3C	semaphorin 3C
ENSBTAG00000001005	-0.403955	0.0063	0.559898	ZNF280B	zinc finger protein 280B
ENSBTAG00000016167	-0.360674	0.0064	0.559898	ATL2	atlastin GTPase 2
ENSBTAG00000017165	-0.447235	0.0064	0.559898	MATN2	matrilin 2
ENSBTAG00000048488	-0.678067	0.0064	0.559898	novel gene	novel gene
ENSBTAG00000006027	-0.389528	0.0064	0.559898	USP34	ubiquitin specific peptidase 34
ENSBTAG00000000588	-0.577078	0.0065	0.559898	CHODL	chondrolectin
ENSBTAG00000009786	-0.562651	0.0065	0.559898	SCIN	scinderin
ENSBTAG00000009995	-0.389528	0.0066	0.559898	CPEB4	cytoplasmic polyadenylation element binding protein 4
ENSBTAG00000014981	-0.822336	0.0066	0.559898	OTUB2	OTU deubiquitinase, ubiquitin aldehyde binding 2
ENSBTAG00000011626	-0.389528	0.0068	0.559898	ATP2C1	ATPase secretory pathway Ca2+ transporting 1
ENSBTAG00000044046	-0.317393	0.0068	0.559898	SGCD	sarcoglycan delta
ENSBTAG00000026972	-0.605932	0.0069	0.559898	MYF5	myogenic factor 5
ENSBTAG00000011252	-0.403955	0.0069	0.559898	RAD50	RAD50 double strand break repair protein
ENSBTAG00000002606	-0.389528	0.0074	0.559898	LGR4	leucine rich repeat containing G protein-coupled receptor 4
ENSBTAG00000017429	-0.476089	0.0075	0.559898	PREPL	prolyl endopeptidase like
ENSBTAG00000005133	-0.634786	0.0077	0.559898	ANKS6	ankyrin repeat and sterile alpha motif domain containing 6
ENSBTAG00000039916	-0.288539	0.0077	0.559898	SMAD2	SMAD family member 2
ENSBTAG00000018852	-0.274112	0.008	0.559898	APC	APC regulator of WNT signaling pathway
ENSBTAG00000002490	-0.302966	0.008	0.559898	CHPT1	choline phosphotransferase 1
ENSBTAG00000002348	-0.66364	0.0081	0.559898	SLC4A4	solute carrier family 4 member 4
ENSBTAG00000019832	-0.432809	0.0082	0.559898	TGFBR2	transforming growth factor beta receptor 2
ENSBTAG00000054716	-0.432809	0.0083	0.559898	novel gene	novel gene
ENSBTAG00000008066	-0.735774	0.0084	0.559898	novel gene	polycystic kidney disease and receptor for egg jelly-related protein
ENSBTAG00000016455	-0.360674	0.0085	0.559898	CACHD1	cache domain containing 1
ENSBTAG00000002783	-0.504943	0.0085	0.559898	PCYOX1	prenylcysteine oxidase 1
ENSBTAG00000017809	-0.447235	0.0085	0.559898	PDS5A	PDS5 cohesin associated factor A
ENSBTAG00000012943	-0.620359	0.0086	0.559898	PPARGC1B	PPARG coactivator 1 beta
ENSBTAG00000000245	-1.02431	0.0087	0.559898	NHSL1	NHS like 1
ENSBTAG00000002092	-0.533797	0.0087	0.559898	PI16	peptidase inhibitor 16
ENSBTAG00000019581	-0.259685	0.0088	0.559898	PLEKHF2	pleckstrin homology and FYVE domain containing 2
ENSBTAG00000035735	-0.288539	0.0089	0.559898	BIRC2	baculoviral IAP repeat containing 2
ENSBTAG00000010866	-0.981033	0.0089	0.559898	BMPER	BMP binding endothelial regulator
ENSBTAG00000007239	-0.822336	0.0089	0.559898	TNFAIP6	TNF alpha induced protein 6
ENSBTAG00000019107	-0.620359	0.0091	0.559898	GAS7	growth arrest specific 7
ENSBTAG00000022003	-0.548224	0.0091	0.559898	NSUN6	NOP2/Sun RNA methyltransferase 6
ENSBTAG00000002655	-0.865617	0.0092	0.559898	ZWINT	ZW10 interacting kinetochore protein
ENSBTAG00000019680	-0.403955	0.0093	0.559898	ZYG11B	zyg-11 family member B, cell cycle regulator
ENSBTAG00000000899	-0.533797	0.0094	0.559898	TMEM17	transmembrane protein 17
ENSBTAG00000022920	-0.346247	0.0095	0.559898	RNF128	ring finger protein 128
ENSBTAG00000003200	-0.476089	0.0096	0.559898	CSPG4B	chondroitin sulfate proteoglycan 4
ENSBTAG00000007933	-0.432809	0.0096	0.559898	DIPK2A	divergent protein kinase domain 2A
ENSBTAG00000043956	-0.274112	0.0096	0.559898	UBE2E3	ubiquitin conjugating enzyme E2 E3
ENSBTAG00000007635	-0.504943	0.0097	0.559898	PLCL1	phospholipase C like 1
ENSBTAG00000009131	-0.403955	0.0097	0.559898	TTC37	tetratricopeptide repeat domain 37
ENSBTAG00000017992	-0.317393	0.0098	0.559898	CD164	CD164 molecule
ENSBTAG00000001894	-0.389528	0.0098	0.559898	NEDD1	NEDD1 gamma-tubulin ring complex targeting factor
ENSBTAG00000014491	-0.807909	0.0099	0.559898	ATP6V1G2	ATPase H+ transporting V1 subunit G2
ENSBTAG00000003793	-0.302966	0.0099	0.559898	NGLY1	N-glycanase 1
ENSBTAG00000013851	-0.418382	0.01	0.559898	BCL10	BCL10 immune signaling adaptor
ENSBTAG00000020569	-0.346247	0.01	0.559898	CACNA2D1	calcium voltage-gated channel auxiliary subunit alpha2delta 1
ENSBTAG00000025589	-0.33182	0.01	0.559898	CDKAL1	CDK5 regulatory subunit associated protein 1 like 1
ENSBTAG00000025458	-0.504943	0.01	0.559898	DPF3	double PHD fingers 3
ENSBTAG00000002283	-0.51937	0.01	0.559898	FZD7	frizzled class receptor 7
ENSBTAG00000032603	-0.490516	0.01	0.559898	LOC515333	multidrug resistance-associated protein 4
ENSBTAG00000050932	-0.764628	0.01	0.559898	novel gene	novel gene
ENSBTAG00000053178	-0.533797	0.01	0.559898	novel gene	novel gene
ENSBTAG00000019472	-0.33182	0.01	0.559898	NR3C1	nuclear receptor subfamily 3 group C member 1
ENSBTAG00000042126	-0.66364	0.01	0.559898	SNORA66	Small nucleolar RNA SNORA66
ENSBTAG00000001801	-0.894471	0.01	0.559898	SYT4	synaptotagmin 4
ENSBTAG00000018263	-0.33182	0.01	0.559898	WAC	WW domain containing adaptor with coiled-coil

## Sheet: DEG maternal methionine
Maternal methionine supplementation vs. MOL DEG determined at P ≤ 0.01
Ensembl ID	log2FC	Pval.Met.	Qval.Met.	Gene Symbol	Gene Name
ENSBTAG00000052793	0.764628	0.0012	0.995971	novel gene	novel gene
ENSBTAG00000011173	0.649213	0.0014	0.995971	FAM189A2	family with sequence similarity 189 member A2
ENSBTAG00000051675	0.764628	0.0019	0.995971	C15orf65	chromosome 15 open reading frame 65
ENSBTAG00000052348	1.15416	0.0029	0.995971	novel gene	novel gene
ENSBTAG00000039340	0.85119	0.0034	0.995971	SCN4B	sodium voltage-gated channel beta subunit 4
ENSBTAG00000010579	-0.490516	0.0035	0.995971	ACADL	acyl-CoA dehydrogenase long chain
ENSBTAG00000038926	-0.981033	0.0036	0.995971	ZNF805	zinc finger protein 805
ENSBTAG00000005071	-0.403955	0.0046	0.995971	SLC49A4	solute carrier family 49 member 4
ENSBTAG00000005638	-0.865617	0.0055	0.995971	CABYR	calcium binding tyrosine phosphorylation regulated
ENSBTAG00000013213	0.490516	0.0055	0.995971	OSR2	odd-skipped related transciption factor 2
ENSBTAG00000034185	-0.692494	0.0055	0.995971	LOC788609	eukaryotic translation elongation factor 1 alpha 1 pseudogene
ENSBTAG00000049740	2.52472	0.006	0.995971	novel gene	novel gene
ENSBTAG00000006731	-1.47155	0.0062	0.995971	SLC7A5	solute carrier family 7 member 5
ENSBTAG00000054758	3.852	0.0064	0.995971	novel gene	novel gene
ENSBTAG00000012962	-0.99546	0.0066	0.995971	SARS1	seryl-tRNA synthetase 1
ENSBTAG00000003222	-2.07748	0.0067	0.995971	ASNS	asparagine synthetase (glutamine-hydrolyzing)
ENSBTAG00000021021	-0.764628	0.0068	0.995971	C21H15orf39	chromosome 21 C15orf39 homolog
ENSBTAG00000004982	1.45712	0.0069	0.995971	GPLD1	glycosylphosphatidylinositol specific phospholipase D1
ENSBTAG00000002655	-1.02431	0.007	0.995971	ZWINT	ZW10 interacting kinetochore protein
ENSBTAG00000005994	-1.76009	0.007	0.995971	SPESP1	sperm equatorial segment protein 1
ENSBTAG00000000390	-0.548224	0.0074	0.995971	TPST1	tyrosylprotein sulfotransferase 1
ENSBTAG00000054716	0.490516	0.0092	0.995971	novel gene	novel gene
ENSBTAG00000006349	-1.08202	0.0094	0.995971	EXTL1	exostosin like glycosyltransferase 1
ENSBTAG00000016514	-0.764628	0.0094	0.995971	CPE	carboxypeptidase E
ENSBTAG00000040518	-0.692494	0.0095	0.995971	LOC112443216	tubulin alpha-1C chain-like
ENSBTAG00000020704	1.4427	0.0099	0.995971	RAMP3	receptor activity modifying protein 3

## Sheet: DEG Time
Time (d 201 vs. d 154) DEG determined at FDR ≤ 0.05
Ensembl ID	log2FC	Pval.Time	Qval.Time	Gene Symbol	Gene Name
ENSBTAG00000006686	1.8178	6.2e-11	8.0662e-07	NPNT	nephronectin
ENSBTAG00000048728	1.47155	5.1e-10	3.31755e-06	novel gene	novel gene
ENSBTAG00000005150	2.23618	1.3e-09	5.63767e-06	HMGB3	high mobility group box 3
ENSBTAG00000008028	1.05317	3.1e-09	1.00827e-05	CHN1	chimerin 1
ENSBTAG00000008758	3.05851	3.9e-09	1.01478e-05	KIF20A	kinesin family member 20A
ENSBTAG00000017071	1.32728	7.6e-09	1.31726e-05	C1QTNF3	C1q and TNF related 3
ENSBTAG00000019262	3.08737	7.8e-09	1.31726e-05	TOP2A	DNA topoisomerase II alpha
ENSBTAG00000005085	1.15416	8.1e-09	1.31726e-05	TRIM63	tripartite motif containing 63
ENSBTAG00000010981	1.70238	1e-08	1.44556e-05	CIB2	calcium and integrin binding family member 2
ENSBTAG00000014357	0.981033	1.7e-08	2.2117e-05	SDC2	syndecan 2
ENSBTAG00000024449	2.45258	2.6e-08	2.70208e-05	CENPF	centromere protein F
ENSBTAG00000005385	-0.937752	2.5e-08	2.70208e-05	POP5	POP5 homolog, ribonuclease P/MRP subunit
ENSBTAG00000017177	-0.562651	2.7e-08	2.70208e-05	RBM25	RNA binding motif protein 25
ENSBTAG00000007860	2.76997	3.7e-08	3.41513e-05	ASPM	abnormal spindle microtubule assembly
ENSBTAG00000025441	1.29843	4e-08	3.41513e-05	HSPA1A	heat shock protein family A (Hsp70) member 1A
ENSBTAG00000048501	2.22175	4.2e-08	3.41513e-05	ST8SIA2	ST8 alpha-N-acetyl-neuraminide alpha-2,8-sialyltransferase 2
ENSBTAG00000020737	1.64467	5.5e-08	4.20912e-05	SOX8	SRY-box transcription factor 8
ENSBTAG00000007259	2.85654	6.5e-08	4.45079e-05	ELFN2	extracellular leucine rich repeat and fibronectin type III domain containing 2
ENSBTAG00000040169	-0.692494	6.5e-08	4.45079e-05	LOC509810	zinc finger protein LOC509810
ENSBTAG00000009819	2.07748	7.2e-08	4.6836e-05	CDC20	cell division cycle 20
ENSBTAG00000006548	-0.923325	8.1e-08	5.01814e-05	MCCC1	methylcrotonoyl-CoA carboxylase 1
ENSBTAG00000010793	1.26957	8.8e-08	5.0343e-05	CCDC80	coiled-coil domain containing 80
ENSBTAG00000008216	2.46701	8.9e-08	5.0343e-05	RRM2	ribonucleotide reductase regulatory subunit M2
ENSBTAG00000012096	-0.649213	1.1e-07	5.7244e-05	BCKDHB	branched chain keto acid dehydrogenase E1 subunit beta
ENSBTAG00000006440	1.1253	1.1e-07	5.7244e-05	IGDCC4	immunoglobulin superfamily DCC subclass member 4
ENSBTAG00000016406	0.894471	1.2e-07	6.00462e-05	MCM10	minichromosome maintenance 10 replication initiation factor
ENSBTAG00000008934	1.99092	1.3e-07	6.26407e-05	ESPL1	extra spindle pole bodies like 1, separase
ENSBTAG00000018252	1.41384	1.4e-07	6.505e-05	ARRDC4	arrestin domain containing 4
ENSBTAG00000002981	2.69784	1.5e-07	6.72931e-05	PIMREG	PICALM interacting mitotic regulator
ENSBTAG00000007510	-1.08202	1.6e-07	6.93867e-05	PXMP2	peroxisomal membrane protein 2
ENSBTAG00000010801	0.99546	2.1e-07	8.27909e-05	CMBL	carboxymethylenebutenolidase homolog
ENSBTAG00000013242	2.51029	2.1e-07	8.27909e-05	MYMK	myomaker, myoblast fusion factor
ENSBTAG00000006140	-0.822336	2.1e-07	8.27909e-05	PEX11A	peroxisomal biogenesis factor 11 alpha
ENSBTAG00000033367	-0.793482	2.6e-07	9.39611e-05	DDO	D-aspartate oxidase
ENSBTAG00000000329	1.13973	2.5e-07	9.39611e-05	MEGF10	multiple EGF like domains 10
ENSBTAG00000006233	1.5004	2.6e-07	9.39611e-05	NIM1K	NIM1 serine/threonine protein kinase
ENSBTAG00000021162	1.48598	3.3e-07	0.000100532	CKAP2	cytoskeleton associated protein 2
ENSBTAG00000000595	1.93321	3.2e-07	0.000100532	FBN3	fibrillin 3
ENSBTAG00000014396	2.14962	3.1e-07	0.000100532	KLF10	Kruppel like factor 10
ENSBTAG00000005681	0.981033	3.3e-07	0.000100532	ME1	malic enzyme 1
ENSBTAG00000052103	1.09645	3.2e-07	0.000100532	novel gene	novel gene
ENSBTAG00000019147	-0.562651	3.4e-07	0.000100532	RPS20	ribosomal protein S20
ENSBTAG00000009786	1.1253	3.1e-07	0.000100532	SCIN	scinderin
ENSBTAG00000008499	2.6257	3.4e-07	0.000100532	TROAP	trophinin associated protein
ENSBTAG00000003692	-1.03874	3.5e-07	0.000101189	UCP2	uncoupling protein 2
ENSBTAG00000020100	1.74566	3.8e-07	0.000102996	ARHGAP11A	Rho GTPase activating protein 11A
ENSBTAG00000011010	2.4093	3.8e-07	0.000102996	PRND	prion like protein doppel
ENSBTAG00000005504	1.48598	3.8e-07	0.000102996	TP53INP2	tumor protein p53 inducible nuclear protein 2
ENSBTAG00000009983	1.88993	4.1e-07	0.00010408	KIF23	kinesin family member 23
ENSBTAG00000002444	2.42373	4.3e-07	0.00010408	MKI67	marker of proliferation Ki-67
ENSBTAG00000050737	-2.16404	4e-07	0.00010408	novel gene	novel gene
ENSBTAG00000016401	0.66364	4.4e-07	0.00010408	OPTN	optineurin
ENSBTAG00000023445	0.634786	4.4e-07	0.00010408	SIAH2	siah E3 ubiquitin protein ligase 2
ENSBTAG00000010609	-1.6591	4e-07	0.00010408	STK31	family with sequence similarity 221, member A
ENSBTAG00000003322	0.908898	4.2e-07	0.00010408	TTLL7	tubulin tyrosine ligase like 7
ENSBTAG00000008314	-0.360674	4.6e-07	0.000106868	SDHB	succinate dehydrogenase complex iron sulfur subunit B
ENSBTAG00000004409	-0.706921	5.6e-07	0.000127818	IVD	isovaleryl-CoA dehydrogenase
ENSBTAG00000008401	3.04409	6.3e-07	0.00013892	PFKFB3	6-phosphofructo-2-kinase/fructose-2,6-biphosphatase 3
ENSBTAG00000012784	0.605932	6.3e-07	0.00013892	RACGAP1	Rac GTPase activating protein 1
ENSBTAG00000012926	0.533797	7.1e-07	0.000153561	TM6SF1	transmembrane 6 superfamily member 1
ENSBTAG00000030650	-1.00989	7.2e-07	0.000153561	TST	thiosulfate sulfurtransferase
ENSBTAG00000012444	1.93321	7.5e-07	0.000154881	ADAM12	ADAM metallopeptidase domain 12
ENSBTAG00000052600	1.00989	7.5e-07	0.000154881	novel gene	novel gene
ENSBTAG00000019777	2.32274	8.8e-07	0.000156833	CDCA3	cell division cycle associated 3
ENSBTAG00000010284	0.562651	8.4e-07	0.000156833	ETNPPL	ethanolamine-phosphate phospho-lyase
ENSBTAG00000024726	2.33717	8.1e-07	0.000156833	HJURP	Holliday junction recognition protein
ENSBTAG00000025853	0.706921	8.7e-07	0.000156833	HOMER1	homer scaffold protein 1
ENSBTAG00000002882	1.05317	8.8e-07	0.000156833	LMNB1	lamin B1
ENSBTAG00000046670	-0.504943	8.4e-07	0.000156833	MLX	MAX dimerization protein MLX
ENSBTAG00000018918	-0.649213	7.9e-07	0.000156833	NDUFAF3	NADH:ubiquinone oxidoreductase complex assembly factor 3
ENSBTAG00000051860	1.08202	7.8e-07	0.000156833	novel gene	novel gene
ENSBTAG00000039462	2.42373	8.5e-07	0.000156833	PCLAF	PCNA clamp associated factor
ENSBTAG00000002317	0.865617	8.8e-07	0.000156833	PTN	pleiotrophin
ENSBTAG00000019267	0.750201	9.6e-07	0.000166528	MMP2	matrix metallopeptidase 2
ENSBTAG00000021673	2.65456	9.5e-07	0.000166528	NDC80	NDC80 kinetochore complex component
ENSBTAG00000001938	1.1253	1e-06	0.000168961	CKS2	CDC28 protein kinase regulatory subunit 2
ENSBTAG00000020060	1.22629	9.9e-07	0.000168961	TXNIP	thioredoxin interacting protein
ENSBTAG00000001305	0.779055	1.1e-06	0.000176679	ATP2B2	ATPase plasma membrane Ca2+ transporting 2
ENSBTAG00000000828	0.721348	1.1e-06	0.000176679	CAPN6	calpain 6
ENSBTAG00000002490	0.504943	1.1e-06	0.000176679	CHPT1	choline phosphotransferase 1
ENSBTAG00000022656	-0.461662	1.1e-06	0.000176679	KCTD6	potassium channel tetramerization domain containing 6
ENSBTAG00000001592	1.51483	1.2e-06	0.000185857	INSIG1	insulin induced gene 1
ENSBTAG00000006882	1.88993	1.2e-06	0.000185857	IQGAP3	IQ motif containing GTPase activating protein 3
ENSBTAG00000002092	1.15416	1.2e-06	0.000185857	PI16	peptidase inhibitor 16
ENSBTAG00000051540	0.937752	1.3e-06	0.000194402	FNDC5	fibronectin type III domain containing 5
ENSBTAG00000007454	-0.490516	1.3e-06	0.000194402	RPL10	ribosomal protein L10
ENSBTAG00000014465	2.33717	1.3e-06	0.000194402	SERPINE1	serpin family E member 1
ENSBTAG00000009965	-0.605932	1.4e-06	0.000204652	ECI1	enoyl-CoA delta isomerase 1
ENSBTAG00000011644	0.99546	1.4e-06	0.000204652	THSD4	Bos taurus thrombospondin type 1 domain containing 4
ENSBTAG00000023938	2.30831	1.5e-06	0.000216833	CENPA	centromere protein A
ENSBTAG00000017662	0.548224	1.6e-06	0.000228747	EEF2K	eukaryotic elongation factor 2 kinase
ENSBTAG00000018948	-1.74566	1.7e-06	0.000240402	HIF3A	hypoxia inducible factor 3 subunit alpha
ENSBTAG00000019718	-0.418382	1.8e-06	0.000251806	RPS15	ribosomal protein S15
ENSBTAG00000005012	1.37056	1.9e-06	0.000254835	HSPH1	heat shock protein family H (Hsp110) member 1
ENSBTAG00000007554	-2.13519	1.9e-06	0.000254835	IFI6	interferon alpha inducible protein 6
ENSBTAG00000020159	1.57254	1.9e-06	0.000254835	NKAIN1	sodium/potassium transporting ATPase interacting 1
ENSBTAG00000015989	-0.51937	1.9e-06	0.000254835	RPS5	ribosomal protein S5
ENSBTAG00000013472	1.05317	2e-06	0.0002602	COL1A2	collagen type I alpha 2 chain
ENSBTAG00000008747	-0.66364	2e-06	0.0002602	DCXR	dicarbonyl/L-xylulose reductase
ENSBTAG00000003786	-1.73123	2e-06	0.0002602	GCGR	glucagon receptor
ENSBTAG00000040126	-1.51483	2.1e-06	0.000270505	DSG4	desmoglein 4
ENSBTAG00000014400	1.74566	2.2e-06	0.000280608	E2F2	E2F transcription factor 2
ENSBTAG00000008204	0.99546	2.3e-06	0.000284981	CARNMT1	carnosine N-methyltransferase 1
ENSBTAG00000040308	-0.403955	2.3e-06	0.000284981	RPS13	ribosomal protein S13
ENSBTAG00000022292	-0.706921	2.3e-06	0.000284981	TIMM8A	translocase of inner mitochondrial membrane 8A
ENSBTAG00000007596	1.34171	2.4e-06	0.000291813	GEM	GTP binding protein overexpressed in skeletal muscle
ENSBTAG00000018942	0.85119	2.4e-06	0.000291813	SSX2IP	SSX family member 2 interacting protein
ENSBTAG00000007304	-0.432809	2.5e-06	0.000295682	CLK3	CDC like kinase 3
ENSBTAG00000044071	1.21186	2.5e-06	0.000295682	HRH2	histamine receptor H2
ENSBTAG00000021093	-0.403955	2.5e-06	0.000295682	RPS16	ribosomal protein S16
ENSBTAG00000009383	2.16404	2.6e-06	0.000302018	KIF11	kinesin family member 11
ENSBTAG00000033515	1.1253	2.6e-06	0.000302018	novel gene	novel gene
ENSBTAG00000018257	-0.447235	2.7e-06	0.000310858	APIP	APAF1 interacting protein
ENSBTAG00000007237	2.12076	2.8e-06	0.000319544	BUB1B	BUB1 mitotic checkpoint serine/threonine kinase B
ENSBTAG00000051013	0.548224	2.9e-06	0.00032525	RASSF3	Ras association domain family member 3
ENSBTAG00000009663	-0.692494	2.9e-06	0.00032525	YBX3	Y-box binding protein 3
ENSBTAG00000021435	0.822336	3e-06	0.00033359	MAFF	MAF bZIP transcription factor F
ENSBTAG00000047299	-0.476089	3.1e-06	0.000341788	DGCR6L	DiGeorge syndrome critical region gene 6 like
ENSBTAG00000017719	0.894471	3.3e-06	0.000349049	AKAP6	A-kinase anchoring protein 6
ENSBTAG00000006404	0.908898	3.3e-06	0.000349049	CENPT	centromere protein T
ENSBTAG00000016726	1.80337	3.3e-06	0.000349049	KIF15	kinesin family member 15
ENSBTAG00000011463	0.981033	3.2e-06	0.000349049	MID1IP1	MID1 interacting protein 1
ENSBTAG00000014272	-0.490516	3.3e-06	0.000349049	MMUT	methylmalonyl-CoA mutase
ENSBTAG00000015711	2.09191	3.5e-06	0.000367218	BTG2	BTG anti-proliferation factor 2
ENSBTAG00000023792	-0.678067	3.6e-06	0.000374688	LOC524507	40S ribosomal protein S19 pseudogene
ENSBTAG00000034147	0.85119	3.7e-06	0.00038204	OLFML2B	olfactomedin like 2B
ENSBTAG00000008300	1.09645	3.9e-06	0.000393326	FN1	fibronectin 1
ENSBTAG00000011184	-0.562651	3.9e-06	0.000393326	FTH1	ferritin heavy chain 1
ENSBTAG00000020632	0.51937	3.9e-06	0.000393326	NQO1	NAD(P)H quinone dehydrogenase 1
ENSBTAG00000010109	1.97649	4e-06	0.000400308	CDK1	cyclin dependent kinase 1
ENSBTAG00000005090	0.620359	4.2e-06	0.000417115	CEMIP2	cell migration inducing hyaluronidase 2
ENSBTAG00000012004	1.00989	4.3e-06	0.000423811	TGFB3	transforming growth factor beta 3
ENSBTAG00000027629	-0.533797	4.5e-06	0.000440188	ANK1	ankyrin 1
ENSBTAG00000009863	0.952179	4.6e-06	0.000443304	BHLHE40	basic helix-loop-helix family member e40
ENSBTAG00000001745	1.19744	4.6e-06	0.000443304	LUM	lumican
ENSBTAG00000003245	0.591505	4.9e-06	0.000468743	BCAR3	BCAR3 adaptor protein, NSP family member
ENSBTAG00000020620	2.0342	5e-06	0.000474818	RGS2	regulator of G-protein signaling 2, 24kDa
ENSBTAG00000005933	-0.822336	5.3e-06	0.000475538	CTNNBIP1	catenin beta interacting protein 1
ENSBTAG00000005785	0.562651	5.2e-06	0.000475538	DPY19L1	dpy-19 like C-mannosyltransferase 1
ENSBTAG00000016211	-0.562651	5.2e-06	0.000475538	GCDH	glutaryl-CoA dehydrogenase
ENSBTAG00000005178	-0.591505	5.3e-06	0.000475538	MMAB	metabolism of cobalamin associated B
ENSBTAG00000005754	-1.24072	5.2e-06	0.000475538	PPM1K	protein phosphatase, Mg2+/Mn2+ dependent 1K
ENSBTAG00000010276	1.13973	5.3e-06	0.000475538	RECQL4	RecQ like helicase 4
ENSBTAG00000012615	0.692494	5.2e-06	0.000475538	ZEB2	zinc finger E-box binding homeobox 2
ENSBTAG00000007012	-0.66364	5.2e-06	0.000475538	ZNF3	zinc finger protein 3
ENSBTAG00000034366	2.53914	5.4e-06	0.000481192	RGS2	regulator of G protein signaling 2
ENSBTAG00000049852	-2.42373	5.7e-06	0.000497698	novel gene	novel gene
ENSBTAG00000001360	-0.490516	5.7e-06	0.000497698	RPS12	ribosomal protein S12
ENSBTAG00000015285	-0.447235	5.7e-06	0.000497698	RPS8	ribosomal protein S8
ENSBTAG00000014855	0.721348	5.8e-06	0.000503053	MICAL2	microtubule associated monooxygenase, calponin and LIM domain containing 2
ENSBTAG00000039035	2.6257	5.9e-06	0.000508338	HSPA6	heat shock protein family A (Hsp70) member 6
ENSBTAG00000016746	1.39941	6.1e-06	0.000522112	UBE2C	ubiquitin conjugating enzyme E2 C
ENSBTAG00000012046	1.74566	6.5e-06	0.000552712	JUNB	JunB proto-oncogene, AP-1 transcription factor subunit
ENSBTAG00000001631	1.48598	7.1e-06	0.000595942	KIFC1	kinesin family member C1
ENSBTAG00000053735	0.721348	7.1e-06	0.000595942	PEG10	paternally expressed 10
ENSBTAG00000017779	-0.504943	7.3e-06	0.000608801	HSD17B10	hydroxysteroid 17-beta dehydrogenase 10
ENSBTAG00000000077	-0.418382	7.5e-06	0.000621497	ADSL	adenylosuccinate lyase
ENSBTAG00000047420	-1.06759	7.6e-06	0.000621862	BTNL9	butyrophilin like 9
ENSBTAG00000007635	0.51937	7.6e-06	0.000621862	PLCL1	phospholipase C like 1
ENSBTAG00000037375	-0.562651	7.7e-06	0.000626106	LOC512684	zinc finger protein 547-like
ENSBTAG00000022150	1.5004	7.8e-06	0.000626407	MXRA5	matrix remodeling associated 5
ENSBTAG00000001864	3.5346	7.8e-06	0.000626407	NR4A3	nuclear receptor subfamily 4 group A member 3
ENSBTAG00000016177	-0.735774	7.9e-06	0.000630546	FGL1	fibrinogen like 1
ENSBTAG00000007116	1.03874	8.7e-06	0.000635882	ARRDC3	arrestin domain containing 3
ENSBTAG00000006379	-0.447235	8.7e-06	0.000635882	BPHL	biphenyl hydrolase like
ENSBTAG00000021181	1.76009	8.4e-06	0.000635882	BUB1	BUB1 mitotic checkpoint serine/threonine kinase
ENSBTAG00000012338	-1.34171	8.1e-06	0.000635882	FAH	fumarylacetoacetate hydrolase
ENSBTAG00000018064	-2.01977	8.6e-06	0.000635882	FAM221A	family with sequence similarity 221, member A
ENSBTAG00000008389	0.548224	8.5e-06	0.000635882	HTRA1	HtrA serine peptidase 1
ENSBTAG00000010653	-0.750201	8.7e-06	0.000635882	MIGA2	mitoguardin 2
ENSBTAG00000009534	-0.490516	8.2e-06	0.000635882	NDUFB10	NADH:ubiquinone oxidoreductase subunit B10
ENSBTAG00000015551	-0.490516	8.3e-06	0.000635882	RPL15P	ribosomal protein L15 pseudogene
ENSBTAG00000019648	-0.432809	8.3e-06	0.000635882	RACK1	receptor for activated C kinase 1
ENSBTAG00000027772	-0.418382	8.4e-06	0.000635882	RPS25	ribosomal protein S25
ENSBTAG00000009705	1.06759	8.6e-06	0.000635882	SERPINF1	serpin family F member 1
ENSBTAG00000009487	-0.533797	8.6e-06	0.000635882	TMEM223	transmembrane protein 223
ENSBTAG00000018922	-0.504943	8.6e-06	0.000635882	TRMT10B	tRNA methyltransferase 10B
ENSBTAG00000019680	0.779055	8.5e-06	0.000635882	ZYG11B	zyg-11 family member B, cell cycle regulator
ENSBTAG00000004268	-0.51937	9e-06	0.000654134	TRAPPC5	trafficking protein particle complex 5
ENSBTAG00000013136	-0.591505	9.2e-06	0.000664956	EFCAB11	EF-hand calcium binding domain 11
ENSBTAG00000016779	0.692494	9.3e-06	0.00066847	CLIP1	CAP-Gly domain containing linker protein 1
ENSBTAG00000020243	0.966606	9.4e-06	0.000671945	SVEP1	sushi, von Willebrand factor type A, EGF and pentraxin domain containing 1
ENSBTAG00000052140	0.66364	9.6e-06	0.000678783	AIF1L	allograft inflammatory factor 1 like
ENSBTAG00000006645	-0.937752	9.6e-06	0.000678783	LPAR6	lysophosphatidic acid receptor 6
ENSBTAG00000021466	0.937752	9.7e-06	0.000681152	COL3A1	collagen type III alpha 1 chain
ENSBTAG00000009214	1.18301	1e-05	0.000681152	ETS2	ETS proto-oncogene 2, transcription factor
ENSBTAG00000018637	-0.634786	9.8e-06	0.000681152	HDDC3	HD domain containing 3
ENSBTAG00000017223	1.03874	1e-05	0.000681152	MEST	mesoderm specific transcript
ENSBTAG00000018269	-0.490516	9.9e-06	0.000681152	MPV17	mitochondrial inner membrane protein MPV17
ENSBTAG00000011963	-0.577078	1e-05	0.000681152	RPS19	ribosomal protein S19
ENSBTAG00000009535	-0.51937	1e-05	0.000681152	RPS2	ribosomal protein S2
ENSBTAG00000007480	-0.908898	1.1e-05	0.00071555	CIRBP	cold inducible RNA binding protein
ENSBTAG00000030424	-0.952179	1.1e-05	0.00071555	CLEC1A	C-type lectin domain family 1 member A
ENSBTAG00000023814	0.894471	1.1e-05	0.00071555	ECT2	epithelial cell transforming 2
ENSBTAG00000013420	1.21186	1.1e-05	0.00071555	FSD1L	fibronectin type III and SPRY domain containing 1 like
ENSBTAG00000032515	0.836763	1.1e-05	0.00071555	PLA2R1	phospholipase A2 receptor 1
ENSBTAG00000004413	0.793482	1.1e-05	0.00071555	RHOBTB3	Rho related BTB domain containing 3
ENSBTAG00000019494	-0.562651	1.1e-05	0.00071555	RPL10A	ribosomal protein L10a
ENSBTAG00000002224	1.4427	1.1e-05	0.00071555	UHRF1	ubiquitin like with PHD and ring finger domains 1
ENSBTAG00000014768	-0.490516	1.1e-05	0.00071555	ZNF786	zinc finger protein 786
ENSBTAG00000011207	1.45712	1.2e-05	0.000736415	CNN1	calponin 1
ENSBTAG00000008964	-0.591505	1.2e-05	0.000736415	DTD1	D-aminoacyl-tRNA deacylase 1
ENSBTAG00000021979	-0.432809	1.2e-05	0.000736415	EEF1B2	eukaryotic translation elongation factor 1 beta 2
ENSBTAG00000009230	1.90436	1.2e-05	0.000736415	FBLN7	fibulin 7
ENSBTAG00000019419	-0.591505	1.2e-05	0.000736415	NDUFS7	NADH:ubiquinone oxidoreductase core subunit S7
ENSBTAG00000051933	-1.02431	1.2e-05	0.000736415	novel gene	novel gene
ENSBTAG00000009475	0.836763	1.2e-05	0.000736415	PLXDC2	plexin domain containing 2
ENSBTAG00000012409	1.39941	1.2e-05	0.000736415	POSTN	periostin
ENSBTAG00000014191	0.562651	1.2e-05	0.000736415	QSOX1	quiescin sulfhydryl oxidase 1
ENSBTAG00000018809	-0.807909	1.2e-05	0.000736415	RANGRF	RAN guanine nucleotide release factor
ENSBTAG00000017389	-0.432809	1.2e-05	0.000736415	RPLP0	ribosomal protein lateral stalk subunit P0
ENSBTAG00000001027	0.779055	1.2e-05	0.000736415	SERPINH1	serpin family H member 1
ENSBTAG00000046193	1.03874	1.3e-05	0.000786651	novel gene	novel gene
ENSBTAG00000015242	-0.678067	1.3e-05	0.000786651	SLC18B1	solute carrier family 18 member B1
ENSBTAG00000017656	-0.461662	1.3e-05	0.000786651	ST3GAL3	ST3 beta-galactoside alpha-2,3-sialyltransferase 3
ENSBTAG00000015214	0.952179	1.4e-05	0.000809511	CA3	carbonic anhydrase 3
ENSBTAG00000000599	0.432809	1.4e-05	0.000809511	CCNI	cyclin I
ENSBTAG00000002871	-0.389528	1.4e-05	0.000809511	COPS6	COP9 signalosome subunit 6
ENSBTAG00000039657	1.24072	1.4e-05	0.000809511	HIST1H2AC	histone cluster 1, H2ac
ENSBTAG00000004849	0.793482	1.4e-05	0.000809511	IGSF3	immunoglobulin superfamily member 3
ENSBTAG00000026613	-0.548224	1.4e-05	0.000809511	MSTO1	misato mitochondrial distribution and morphology regulator 1
ENSBTAG00000003763	-0.981033	1.4e-05	0.000809511	MYO5C	myosin VC
ENSBTAG00000008116	-0.403955	1.4e-05	0.000809511	POLDIP2	DNA polymerase delta interacting protein 2
ENSBTAG00000005620	-0.476089	1.4e-05	0.000809511	RPS3	ribosomal protein S3
ENSBTAG00000004154	0.807909	1.4e-05	0.000809511	SKIL	SKI like proto-oncogene
ENSBTAG00000004706	-0.750201	1.5e-05	0.000859692	SUV39H1	suppressor of variegation 3-9 homolog 1
ENSBTAG00000050035	-0.490516	1.5e-05	0.000859692	ZNF226	zinc finger protein 226
ENSBTAG00000011298	0.432809	1.6e-05	0.000897241	EYA1	EYA transcriptional coactivator and phosphatase 1
ENSBTAG00000049369	2.09191	1.6e-05	0.000897241	MYMX	myomixer, myoblast fusion factor
ENSBTAG00000010456	-0.461662	1.6e-05	0.000897241	TADA1	transcriptional adaptor 1
ENSBTAG00000032148	0.836763	1.6e-05	0.000897241	TMEM117	transmembrane protein 117
ENSBTAG00000039711	-0.591505	1.6e-05	0.000897241	ZFP62	ZFP62 zinc finger protein
ENSBTAG00000051072	-1.02431	1.7e-05	0.000941149	AQP4	aquaporin 4
ENSBTAG00000019761	-0.836763	1.7e-05	0.000941149	MANBA	mannosidase beta
ENSBTAG00000010701	-0.476089	1.7e-05	0.000941149	NACA	nascent polypeptide associated complex subunit alpha
ENSBTAG00000002834	0.634786	1.8e-05	0.00097575	CCDC69	coiled-coil domain containing 69
ENSBTAG00000009359	-0.548224	1.8e-05	0.00097575	LOC782705	ferritin heavy chain 1 pseudogene
ENSBTAG00000002613	1.73123	1.8e-05	0.00097575	MIS18BP1	MIS18 binding protein 1
ENSBTAG00000053246	-0.836763	1.8e-05	0.00097575	novel gene	novel gene
ENSBTAG00000022920	0.605932	1.8e-05	0.00097575	RNF128	ring finger protein 128
ENSBTAG00000009384	-0.548224	1.9e-05	0.00100484	AGTRAP	angiotensin II receptor associated protein
ENSBTAG00000022120	-1.09645	1.9e-05	0.00100484	FGB	fibrinogen beta chain
ENSBTAG00000001706	0.894471	1.9e-05	0.00100484	SLC9A2	solute carrier family 9 member A2
ENSBTAG00000002014	-0.375101	1.9e-05	0.00100484	SNX1	sorting nexin 1
ENSBTAG00000019136	-0.346247	1.9e-05	0.00100484	STUB1	STIP1 homology and U-box containing protein 1
ENSBTAG00000000527	0.490516	1.9e-05	0.00100484	ZFAND3	zinc finger AN1-type containing 3
ENSBTAG00000019891	-0.447235	2e-05	0.00104919	MRPL40	mitochondrial ribosomal protein L40
ENSBTAG00000020035	1.42827	2e-05	0.00104919	RCAN1	regulator of calcineurin 1
ENSBTAG00000001832	-0.432809	2.1e-05	0.00108417	MRPL10	mitochondrial ribosomal protein L10
ENSBTAG00000010362	-0.807909	2.1e-05	0.00108417	NOSTRIN	nitric oxide synthase trafficking
ENSBTAG00000020209	-0.634786	2.1e-05	0.00108417	TIGD7	tigger transposable element derived 7
ENSBTAG00000031869	-0.51937	2.1e-05	0.00108417	ZSCAN26	zinc finger and SCAN domain containing 26
ENSBTAG00000049599	1.05317	2.2e-05	0.00112685	FAM163A	family with sequence similarity 163 member A
ENSBTAG00000052577	-1.60139	2.2e-05	0.00112685	LOC781663	complement C4-A-like
ENSBTAG00000015942	1.22629	2.3e-05	0.00115533	DNAJA4	DnaJ heat shock protein family (Hsp40) member A4
ENSBTAG00000010069	2.13519	2.3e-05	0.00115533	EGR1	early growth response 1
ENSBTAG00000001414	1.31285	2.3e-05	0.00115533	KCTD12	potassium channel tetramerization domain containing 12
ENSBTAG00000003521	1.24072	2.3e-05	0.00115533	KIAA0895L	KIAA0895 like
ENSBTAG00000011435	0.533797	2.3e-05	0.00115533	NPEPPS	aminopeptidase puromycin sensitive
ENSBTAG00000004664	-0.432809	2.4e-05	0.00118722	COQ4	coenzyme Q4
ENSBTAG00000052953	-0.447235	2.4e-05	0.00118722	novel gene	60S ribosomal protein L11-like
ENSBTAG00000023343	-0.432809	2.4e-05	0.00118722	RPL28	ribosomal protein L28
ENSBTAG00000008135	-0.418382	2.4e-05	0.00118722	SLIRP	SRA stem-loop interacting RNA binding protein
ENSBTAG00000004601	-0.375101	2.5e-05	0.00120911	ABHD10	abhydrolase domain containing 10
ENSBTAG00000017462	0.51937	2.5e-05	0.00120911	ATF4	activating transcription factor 4
ENSBTAG00000053114	-0.735774	2.5e-05	0.00120911	LOC107132283	endogenous retrovirus group K member 113 Env polyprotein-like
ENSBTAG00000013123	-0.403955	2.5e-05	0.00120911	PHB2	prohibitin 2
ENSBTAG00000003949	-0.375101	2.5e-05	0.00120911	RBM39	RNA binding motif protein 39
ENSBTAG00000013761	0.66364	2.5e-05	0.00120911	STMN1	stathmin 1
ENSBTAG00000009206	-1.09645	2.6e-05	0.00123905	FOXS1	forkhead box S1
ENSBTAG00000011833	1.38499	2.6e-05	0.00123905	GRIA3	glutamate ionotropic receptor AMPA type subunit 3
ENSBTAG00000019146	0.981033	2.6e-05	0.00123905	OSBP2	oxysterol binding protein 2
ENSBTAG00000001648	-0.403955	2.6e-05	0.00123905	RPL21	ribosomal protein L21
ENSBTAG00000002826	1.8178	2.7e-05	0.00127272	CLSPN	claspin
ENSBTAG00000017574	0.504943	2.7e-05	0.00127272	LMNA	lamin A/C
ENSBTAG00000040167	-1.64467	2.7e-05	0.00127272	LOC614366	ribosomal protein S4, X-linked X-like pseudogene
ENSBTAG00000020233	0.605932	2.8e-05	0.00130566	CCDC186	coiled-coil domain containing 186
ENSBTAG00000010555	-0.418382	2.8e-05	0.00130566	LSMEM1	leucine rich single-pass membrane protein 1
ENSBTAG00000048390	-0.634786	2.8e-05	0.00130566	NCBP2AS2	NCBP2 antisense 2 (head to head)
ENSBTAG00000013103	0.952179	2.9e-05	0.00133318	COL1A1	collagen type I alpha 1 chain
ENSBTAG00000007084	1.09645	2.9e-05	0.00133318	MAP3K14	mitogen-activated protein kinase kinase kinase 14
ENSBTAG00000047319	-0.51937	2.9e-05	0.00133318	novel gene	novel gene
ENSBTAG00000022275	-0.476089	2.9e-05	0.00133318	LOC100337136	60S ribosomal protein L10
ENSBTAG00000052272	-0.620359	3e-05	0.00136469	COX8A	cytochrome c oxidase subunit VIIIA (ubiquitous)
ENSBTAG00000037539	1.25514	3e-05	0.00136469	LOC534578	vascular cell adhesion molecule 1-like
ENSBTAG00000004471	0.360674	3e-05	0.00136469	ST3GAL6	ST3 beta-galactoside alpha-2,3-sialyltransferase 6
ENSBTAG00000020661	-1.29843	3.1e-05	0.00139554	ABCA1	ATP binding cassette subfamily A member 1
ENSBTAG00000013662	1.11088	3.1e-05	0.00139554	COL8A1	collagen type VIII alpha 1 chain
ENSBTAG00000005710	1.16858	3.1e-05	0.00139554	NCAM1	neural cell adhesion molecule 1
ENSBTAG00000000245	0.894471	3.2e-05	0.00142089	NHSL1	NHS like 1
ENSBTAG00000050540	-0.706921	3.2e-05	0.00142089	novel gene	novel gene
ENSBTAG00000015831	-0.403955	3.2e-05	0.00142089	RPL18A	ribosomal protein L18a
ENSBTAG00000012120	0.562651	3.2e-05	0.00142089	TIPARP	TCDD inducible poly(ADP-ribose) polymerase
ENSBTAG00000021685	0.548224	3.3e-05	0.00145044	EEF1A2	eukaryotic translation elongation factor 1 alpha 2
ENSBTAG00000002049	-0.375101	3.3e-05	0.00145044	HADH	hydroxyacyl-CoA dehydrogenase
ENSBTAG00000013004	0.793482	3.3e-05	0.00145044	ITIH5	inter-alpha-trypsin inhibitor heavy chain 5
ENSBTAG00000008888	-0.418382	3.4e-05	0.0014794	MIPEP	mitochondrial intermediate peptidase
ENSBTAG00000016235	-0.302966	3.4e-05	0.0014794	RNASEH1	ribonuclease H1
ENSBTAG00000013924	-0.389528	3.4e-05	0.0014794	RPS11	ribosomal protein S11
ENSBTAG00000003189	0.678067	3.5e-05	0.00150778	CCDC6	coiled-coil domain containing 6
ENSBTAG00000016331	-0.533797	3.5e-05	0.00150778	ROGDI	rogdi atypical leucine zipper
ENSBTAG00000006567	-0.923325	3.5e-05	0.00150778	VIPR1	vasoactive intestinal peptide receptor 1
ENSBTAG00000006367	1.37056	3.7e-05	0.00156289	CCN2	cellular communication network factor 2
ENSBTAG00000037899	0.937752	3.7e-05	0.00156289	DLK1	delta like non-canonical Notch ligand 1
ENSBTAG00000012446	-0.577078	3.7e-05	0.00156289	MTHFSD	methenyltetrahydrofolate synthetase domain containing
ENSBTAG00000012385	-0.375101	3.7e-05	0.00156289	NFX1	nuclear transcription factor, X-box binding 1
ENSBTAG00000021421	-0.447235	3.7e-05	0.00156289	SSR4	signal sequence receptor subunit 4
ENSBTAG00000024509	-0.764628	3.7e-05	0.00156289	TMEM52	transmembrane protein 52
ENSBTAG00000004585	-0.51937	3.9e-05	0.00162105	CCDC30	coiled-coil domain containing 30
ENSBTAG00000016194	1.6591	3.9e-05	0.00162105	FBXO32	F-box protein 32
ENSBTAG00000009912	-0.418382	3.9e-05	0.00162105	PAN3	poly(A) specific ribonuclease subunit PAN3
ENSBTAG00000002305	-0.764628	3.9e-05	0.00162105	PCSK4	proprotein convertase subtilisin/kexin type 4
ENSBTAG00000008570	-0.418382	3.9e-05	0.00162105	RPS14	ribosomal protein S14
ENSBTAG00000010877	-1.45712	4e-05	0.00163135	ARMC12	armadillo repeat containing 12
ENSBTAG00000008545	3.24606	4e-05	0.00163135	ATF3	activating transcription factor 3
ENSBTAG00000007933	0.432809	4e-05	0.00163135	DIPK2A	divergent protein kinase domain 2A
ENSBTAG00000044027	1.6591	4e-05	0.00163135	ITGBL1	integrin subunit beta like 1
ENSBTAG00000015388	-0.375101	4e-05	0.00163135	RPL18	ribosomal protein L18
ENSBTAG00000007617	-0.418382	4e-05	0.00163135	TERF2	telomeric repeat binding factor 2
ENSBTAG00000004348	-0.504943	4.1e-05	0.00165655	MRPL21	mitochondrial ribosomal protein L21
ENSBTAG00000001294	1.38499	4.1e-05	0.00165655	PPP1R15A	protein phosphatase 1 regulatory subunit 15A
ENSBTAG00000009210	0.836763	4.1e-05	0.00165655	ZBTB44	zinc finger and BTB domain containing 44
ENSBTAG00000014889	0.476089	4.2e-05	0.00168129	DCBLD2	discoidin, CUB and LCCL domain containing 2
ENSBTAG00000021373	-0.533797	4.2e-05	0.00168129	GTF3C5	general transcription factor IIIC subunit 5
ENSBTAG00000012139	0.66364	4.2e-05	0.00168129	SIX1	SIX homeobox 1
ENSBTAG00000012467	-1.05317	4.3e-05	0.0017004	MASP1	mannan binding lectin serine peptidase 1
ENSBTAG00000014124	0.504943	4.3e-05	0.0017004	MLLT3	MLLT3 super elongation complex subunit
ENSBTAG00000009757	-0.432809	4.3e-05	0.0017004	RPSA	ribosomal protein SA
ENSBTAG00000013100	1.68795	4.3e-05	0.0017004	SPAG5	sperm associated antigen 5
ENSBTAG00000004895	0.692494	4.4e-05	0.00172422	AFAP1L2	actin filament associated protein 1 like 2
ENSBTAG00000000049	-0.504943	4.4e-05	0.00172422	CCDC77	coiled-coil domain containing 77
ENSBTAG00000002783	0.793482	4.4e-05	0.00172422	PCYOX1	prenylcysteine oxidase 1
ENSBTAG00000048903	0.389528	4.5e-05	0.00175284	PRNP	prion protein
ENSBTAG00000007737	-0.360674	4.5e-05	0.00175284	UBA52	ubiquitin A-52 residue ribosomal protein fusion product 1
ENSBTAG00000008349	-0.678067	4.6e-05	0.00178645	ZNF311	zinc finger protein 311
ENSBTAG00000008182	3.49132	4.8e-05	0.00185306	FOSB	FosB proto-oncogene, AP-1 transcription factor subunit
ENSBTAG00000003650	2.46701	4.8e-05	0.00185306	NR4A2	nuclear receptor subfamily 4 group A member 2
ENSBTAG00000018453	-1.02431	4.9e-05	0.00185857	ANKRD37	ankyrin repeat domain 37
ENSBTAG00000023074	0.721348	4.9e-05	0.00185857	C28H1orf198	chromosome 28 C1orf198 homolog
ENSBTAG00000011390	-0.99546	4.9e-05	0.00185857	CHRND	cholinergic receptor nicotinic delta subunit
ENSBTAG00000038620	-0.375101	4.9e-05	0.00185857	CIR1	corepressor interacting with RBPJ, 1
ENSBTAG00000013162	0.692494	4.9e-05	0.00185857	HSPA8	heat shock protein family A (Hsp70) member 8
ENSBTAG00000001499	0.649213	4.9e-05	0.00185857	TRIM33	tripartite motif containing 33
ENSBTAG00000001344	2.04863	5.1e-05	0.00192322	METTL21E	RIKEN cDNA 4832428D23-like
ENSBTAG00000018653	0.822336	5.1e-05	0.00192322	NABP1	nucleic acid binding protein 1
ENSBTAG00000011909	0.678067	5.2e-05	0.00194963	ACVR1	activin A receptor type 1
ENSBTAG00000007102	1.24072	5.2e-05	0.00194963	GTSE1	G2 and S-phase expressed 1
ENSBTAG00000035907	0.476089	5.3e-05	0.00195889	DDX3X	DEAD-box helicase 3 X-linked
ENSBTAG00000010924	-0.461662	5.3e-05	0.00195889	LETMD1	LETM1 domain containing 1
ENSBTAG00000000103	-0.51937	5.3e-05	0.00195889	MRPL23	mitochondrial ribosomal protein L23
ENSBTAG00000002299	0.447235	5.3e-05	0.00195889	SEL1L3	SEL1L family member 3
ENSBTAG00000013253	-0.33182	5.3e-05	0.00195889	THAP4	THAP domain containing 4
ENSBTAG00000009646	-0.51937	5.4e-05	0.00197899	ALDH7A1	aldehyde dehydrogenase 7 family member A1
ENSBTAG00000021176	0.577078	5.4e-05	0.00197899	CRISPLD2	cysteine rich secretory protein LCCL domain containing 2
ENSBTAG00000008040	0.418382	5.4e-05	0.00197899	SPART	spartin
ENSBTAG00000003938	0.952179	5.5e-05	0.00199874	FNDC1	fibronectin type III domain containing 1
ENSBTAG00000014001	1.26957	5.5e-05	0.00199874	MAP1A	microtubule associated protein 1A
ENSBTAG00000038379	-0.533797	5.5e-05	0.00199874	LOC101902561	60S ribosomal protein L21-like
ENSBTAG00000020301	-0.490516	5.6e-05	0.00202378	BLM	BLM RecQ like helicase
ENSBTAG00000000736	1.31285	5.6e-05	0.00202378	LRP8	LDL receptor related protein 8
ENSBTAG00000016265	0.865617	5.7e-05	0.00204289	DNAJA1	DnaJ heat shock protein family (Hsp40) member A1
ENSBTAG00000044659	-0.836763	5.7e-05	0.00204289	SCARNA13	small Cajal body-specific RNA 13
ENSBTAG00000015000	0.389528	5.7e-05	0.00204289	VCP	valosin containing protein
ENSBTAG00000047834	0.389528	5.8e-05	0.00207302	EFR3A	EFR3 homolog A
ENSBTAG00000001843	-0.533797	5.9e-05	0.00210299	WBP1	WW domain binding protein 1
ENSBTAG00000014158	-0.51937	6e-05	0.00211545	CCNT2	cyclin T2
ENSBTAG00000024097	-0.389528	6e-05	0.00211545	MRPS15	mitochondrial ribosomal protein S15
ENSBTAG00000038428	0.981033	6e-05	0.00211545	RELB	RELB proto-oncogene, NF-kB subunit
ENSBTAG00000030384	-0.490516	6e-05	0.00211545	SURF1	surfeit locus protein 1
ENSBTAG00000009378	-0.591505	6.1e-05	0.00212195	E2F5	E2F transcription factor 5
ENSBTAG00000012225	0.591505	6.1e-05	0.00212195	KPNA2	karyopherin subunit alpha 2
ENSBTAG00000002210	-0.403955	6.1e-05	0.00212195	LAS1L	LAS1 like, ribosome biogenesis factor
ENSBTAG00000021069	1.54368	6.1e-05	0.00212195	PBK	PDZ binding kinase
ENSBTAG00000015366	1.74566	6.1e-05	0.00212195	SFRP4	secreted frizzled related protein 4
ENSBTAG00000013475	1.32728	6.2e-05	0.00214527	TRAF3	TNF receptor associated factor 3
ENSBTAG00000015781	-0.432809	6.2e-05	0.00214527	TRMT13	tRNA methyltransferase 13 homolog
ENSBTAG00000018727	0.461662	6.3e-05	0.00217408	GOLIM4	golgi integral membrane protein 4
ENSBTAG00000006194	1.61582	6.5e-05	0.00222539	FOSL1	FOS like 1, AP-1 transcription factor subunit
ENSBTAG00000020895	1.4427	6.5e-05	0.00222539	LOXL4	lysyl oxidase like 4
ENSBTAG00000016664	-0.649213	6.5e-05	0.00222539	SLC2A4RG	SLC2A4 regulator
ENSBTAG00000031564	-0.418382	6.6e-05	0.00224193	GNL3L	G protein nucleolar 3 like
ENSBTAG00000009618	2.17847	6.6e-05	0.00224193	NEK2	NIMA related kinase 2
ENSBTAG00000052040	-0.721348	6.6e-05	0.00224193	novel gene	novel gene
ENSBTAG00000004203	-0.418382	6.7e-05	0.00226997	VPS33A	VPS33A core subunit of CORVET and HOPS complexes
ENSBTAG00000004806	0.418382	6.9e-05	0.00231961	PHKB	phosphorylase kinase regulatory subunit beta
ENSBTAG00000003799	-0.476089	6.9e-05	0.00231961	TARS2	threonyl-tRNA synthetase 2, mitochondrial
ENSBTAG00000002006	1.19744	6.9e-05	0.00231961	THBS1	thrombospondin 1
ENSBTAG00000018913	-0.548224	7.1e-05	0.00232673	DALRD3	DALR anticodon binding domain containing 3
ENSBTAG00000021752	0.721348	7e-05	0.00232673	DNAJB4	DnaJ heat shock protein family (Hsp40) member B4
ENSBTAG00000011969	1.13973	7.1e-05	0.00232673	HSPB1	heat shock protein family B (small) member 1
ENSBTAG00000016581	-0.461662	7.1e-05	0.00232673	MRPL28	mitochondrial ribosomal protein L28
ENSBTAG00000005285	-0.447235	7.1e-05	0.00232673	MRPS33	mitochondrial ribosomal protein S33
ENSBTAG00000025136	0.461662	7.1e-05	0.00232673	MYOZ3	myozenin 3
ENSBTAG00000009514	-0.389528	7e-05	0.00232673	PPWD1	peptidylprolyl isomerase domain and WD repeat containing 1
ENSBTAG00000015127	1.08202	7e-05	0.00232673	SDC4	syndecan 4
ENSBTAG00000019216	-0.447235	7.1e-05	0.00232673	TUFM	Tu translation elongation factor, mitochondrial
ENSBTAG00000019906	-0.360674	7.1e-05	0.00232673	VPS25	vacuolar protein sorting 25 homolog
ENSBTAG00000006864	-1.13973	7.4e-05	0.00240685	LOC107131209	complement C4-like
ENSBTAG00000012607	-0.605932	7.4e-05	0.00240685	NCAPH2	non-SMC condensin II complex subunit H2
ENSBTAG00000016948	-0.880044	7.4e-05	0.00240685	PTH1R	parathyroid hormone 1 receptor
ENSBTAG00000040116	-0.591505	7.5e-05	0.00242122	H1-10	H1 histone family, member X
ENSBTAG00000006138	0.649213	7.5e-05	0.00242122	SEMA3C	semaphorin 3C
ENSBTAG00000015591	0.461662	7.5e-05	0.00242122	SQSTM1	sequestosome 1
ENSBTAG00000013573	1.37056	7.6e-05	0.00242343	BIRC5	baculoviral IAP repeat containing 5
ENSBTAG00000019164	0.634786	7.6e-05	0.00242343	RHOBTB1	Rho related BTB domain containing 1
ENSBTAG00000054881	0.51937	7.6e-05	0.00242343	RNLS	renalase, FAD dependent amine oxidase
ENSBTAG00000015598	-0.389528	7.6e-05	0.00242343	RPS10	ribosomal protein S10
ENSBTAG00000017554	-0.591505	7.6e-05	0.00242343	RTN4IP1	reticulon 4 interacting protein 1
ENSBTAG00000054053	-0.678067	7.7e-05	0.00244932	novel gene	novel gene
ENSBTAG00000000328	1.16858	7.8e-05	0.00247507	TPPP2	tubulin polymerization promoting protein family member 2
ENSBTAG00000020797	-0.591505	7.9e-05	0.00248258	CABLES2	Cdk5 and Abl enzyme substrate 2
ENSBTAG00000009139	0.678067	7.9e-05	0.00248258	LDLRAD4	low density lipoprotein receptor class A domain containing 4
ENSBTAG00000012671	0.504943	7.9e-05	0.00248258	TNIP1	TNFAIP3 interacting protein 1
ENSBTAG00000044099	-0.533797	7.9e-05	0.00248258	ZSWIM7	zinc finger SWIM-type containing 7
ENSBTAG00000006165	-0.504943	8e-05	0.00250192	PRDX4	peroxiredoxin 4
ENSBTAG00000021262	-0.447235	8e-05	0.00250192	SNRPD3	small nuclear ribonucleoprotein D3 polypeptide
ENSBTAG00000021481	-0.981033	8.1e-05	0.00252108	CA14	carbonic anhydrase 14
ENSBTAG00000002278	0.649213	8.1e-05	0.00252108	FBN1	fibrillin 1
ENSBTAG00000012987	0.562651	8.2e-05	0.00254611	ULK1	unc-51 like autophagy activating kinase 1
ENSBTAG00000008434	-0.533797	8.4e-05	0.00259582	GCAT	glycine C-acetyltransferase
ENSBTAG00000012634	-0.418382	8.4e-05	0.00259582	NDUFB7	NADH:ubiquinone oxidoreductase subunit B7
ENSBTAG00000005465	-0.389528	8.6e-05	0.00265133	NDUFA9	NADH:ubiquinone oxidoreductase subunit A9
ENSBTAG00000000260	0.490516	8.7e-05	0.00267582	ZNRF2	zinc and ring finger 2
ENSBTAG00000013615	0.605932	8.8e-05	0.00269384	CHORDC1	cysteine and histidine rich domain containing 1
ENSBTAG00000004004	1.03874	8.8e-05	0.00269384	CSDC2	cold shock domain containing C2
ENSBTAG00000004318	-0.389528	8.9e-05	0.00271805	ARL3	ADP ribosylation factor like GTPase 3
ENSBTAG00000001146	0.591505	9e-05	0.00274215	HIVEP2	HIVEP zinc finger 2
ENSBTAG00000052382	1.29843	9.1e-05	0.00276614	H2B	histone H2B-like
ENSBTAG00000007875	-0.432809	9.2e-05	0.00278353	SAFB	scaffold attachment factor B
ENSBTAG00000011011	0.562651	9.2e-05	0.00278353	SSH2	slingshot protein phosphatase 2
ENSBTAG00000001961	0.548224	9.3e-05	0.0027943	MAP1B	microtubule associated protein 1B
ENSBTAG00000051139	1.42827	9.3e-05	0.0027943	novel gene	novel gene
ENSBTAG00000021744	-0.317393	9.3e-05	0.0027943	PSMC3	proteasome 26S subunit, ATPase 3
ENSBTAG00000000088	1.19744	9.4e-05	0.00281136	ALCAM	activated leukocyte cell adhesion molecule
ENSBTAG00000000575	1.67353	9.4e-05	0.00281136	TNC	Bos taurus tenascin C (TNC), mRNA.
ENSBTAG00000027713	0.779055	9.5e-05	0.00282826	LYSMD3	LysM domain containing 3
ENSBTAG00000002038	-0.403955	9.5e-05	0.00282826	RPL14	ribosomal protein L14
ENSBTAG00000003808	0.706921	9.6e-05	0.00284501	HDAC9	histone deacetylase 9
ENSBTAG00000030974	-0.476089	9.6e-05	0.00284501	TUBA4A	tubulin alpha 4a
ENSBTAG00000051958	0.476089	9.7e-05	0.00286161	CYB5D1	cytochrome b5 domain containing 1
ENSBTAG00000021447	1.54368	9.7e-05	0.00286161	SIM2	SIM bHLH transcription factor 2
ENSBTAG00000018813	-0.375101	9.9e-05	0.00287832	IDH3B	isocitrate dehydrogenase (NAD(+)) 3 non-catalytic subunit beta
ENSBTAG00000009654	0.764628	0.0001	0.00287832	LPAR1	lysophosphatidic acid receptor 1
ENSBTAG00000006017	1.05317	9.9e-05	0.00287832	NFKB2	nuclear factor kappa B subunit 2
ENSBTAG00000051829	-0.721348	9.8e-05	0.00287832	novel gene	novel gene
ENSBTAG00000010774	0.85119	9.9e-05	0.00287832	NUSAP1	nucleolar and spindle associated protein 1
ENSBTAG00000015909	0.692494	0.0001	0.00287832	PDE8A	phosphodiesterase 8A
ENSBTAG00000013946	-0.389528	0.0001	0.00287832	PRPF3	pre-mRNA processing factor 3
ENSBTAG00000010718	0.908898	0.0001	0.00287832	RALGPS2	Ral GEF with PH domain and SH3 binding motif 2
ENSBTAG00000013929	1.22629	0.0001	0.00287832	RRAD	RRAD, Ras related glycolysis inhibitor and calcium channel regulator
ENSBTAG00000047567	-0.476089	0.0001	0.00287832	VEGFB	vascular endothelial growth factor B
ENSBTAG00000012073	-0.779055	9.9e-05	0.00287832	VOPP1	VOPP1 WW domain binding protein
ENSBTAG00000020928	0.750201	0.00011	0.00309762	ADPRHL1	ADP-ribosylhydrolase like 1
ENSBTAG00000045943	1.73123	0.00011	0.00309762	CHRNG	cholinergic receptor nicotinic gamma subunit
ENSBTAG00000004328	0.302966	0.00011	0.00309762	CHST10	carbohydrate sulfotransferase 10
ENSBTAG00000046569	-0.836763	0.00011	0.00309762	CISD3	CDGSH iron sulfur domain 3
ENSBTAG00000022293	-0.750201	0.00011	0.00309762	CSKMT	citrate synthase lysine methyltransferase
ENSBTAG00000054726	-0.504943	0.00011	0.00309762	MNF1	mitochondrial nucleoid factor 1
ENSBTAG00000053553	-0.692494	0.00011	0.00309762	novel gene	novel gene
ENSBTAG00000013772	-0.432809	0.00011	0.00309762	SRRM1	serine and arginine repetitive matrix 1
ENSBTAG00000021071	0.533797	0.00011	0.00309762	TRIM8	tripartite motif containing 8
ENSBTAG00000006244	-0.389528	0.00011	0.00309762	WDR83OS	WD repeat domain 83 opposite strand
ENSBTAG00000002293	0.894471	0.00012	0.00325929	ARL5A	ADP ribosylation factor like GTPase 5A
ENSBTAG00000027477	0.577078	0.00012	0.00325929	B3GAT1	beta-1,3-glucuronyltransferase 1
ENSBTAG00000021768	0.908898	0.00012	0.00325929	CCNG2	cyclin G2
ENSBTAG00000013265	-0.533797	0.00012	0.00325929	DHX38	DEAH-box helicase 38
ENSBTAG00000019293	1.86108	0.00012	0.00325929	EGR3	early growth response 3
ENSBTAG00000011173	0.476089	0.00012	0.00325929	FAM189A2	family with sequence similarity 189 member A2
ENSBTAG00000021823	-0.302966	0.00012	0.00325929	HJV	hemojuvelin BMP co-receptor
ENSBTAG00000008593	-0.66364	0.00012	0.00325929	INCA1	inhibitor of CDK, cyclin A1 interacting protein 1
ENSBTAG00000011547	0.548224	0.00012	0.00325929	KBTBD12	kelch repeat and BTB domain containing 12
ENSBTAG00000009051	0.779055	0.00012	0.00325929	MMP19	matrix metallopeptidase 19
ENSBTAG00000012072	-0.375101	0.00012	0.00325929	NDUFS8	NADH:ubiquinone oxidoreductase core subunit S8
ENSBTAG00000051307	-0.779055	0.00012	0.00325929	novel gene	novel gene
ENSBTAG00000019788	0.966606	0.00012	0.00325929	TEAD4	TEA domain transcription factor 4
ENSBTAG00000024027	-0.403955	0.00012	0.00325929	TRMT10C	tRNA methyltransferase 10C, mitochondrial RNase P subunit
ENSBTAG00000046337	0.706921	0.00012	0.00325929	TUBB6	tubulin beta 6 class V
ENSBTAG00000004829	-0.403955	0.00012	0.00325929	YIF1A	Yip1 interacting factor homolog A, membrane trafficking protein
ENSBTAG00000023744	0.403955	0.00012	0.00325929	YPEL5	yippee like 5
ENSBTAG00000013722	-0.533797	0.00013	0.00345869	AARS2	alanyl-tRNA synthetase 2, mitochondrial
ENSBTAG00000016221	-0.490516	0.00013	0.00345869	AMOT	angiomotin
ENSBTAG00000030575	0.721348	0.00013	0.00345869	BHLHE41	basic helix-loop-helix family member e41
ENSBTAG00000020136	0.418382	0.00013	0.00345869	CASK	calcium/calmodulin dependent serine protein kinase
ENSBTAG00000033136	-0.403955	0.00013	0.00345869	COX20	cytochrome c oxidase assembly factor COX20
ENSBTAG00000054800	1.6591	0.00013	0.00345869	HES6	hes family bHLH transcription factor 6
ENSBTAG00000034985	0.923325	0.00013	0.00345869	PHLDA1	pleckstrin homology like domain family A member 1
ENSBTAG00000013666	-0.649213	0.00013	0.00345869	SLC25A29	solute carrier family 25 member 29
ENSBTAG00000015920	-0.375101	0.00013	0.00345869	TMEM147	transmembrane protein 147
ENSBTAG00000017115	-0.403955	0.00013	0.00345869	TMEM41A	transmembrane protein 41A
ENSBTAG00000003959	0.692494	0.00014	0.00363553	ARHGAP24	Rho GTPase activating protein 24
ENSBTAG00000020887	-1.38499	0.00014	0.00363553	CACNA1E	calcium voltage-gated channel subunit alpha1 E
ENSBTAG00000020802	-0.533797	0.00014	0.00363553	DNAH12	dynein axonemal heavy chain 12
ENSBTAG00000021211	0.692494	0.00014	0.00363553	DPT	dermatopontin
ENSBTAG00000002734	-0.302966	0.00014	0.00363553	EIF3G	eukaryotic translation initiation factor 3 subunit G
ENSBTAG00000012262	-0.952179	0.00014	0.00363553	FBXO10	F-box protein 10
ENSBTAG00000006391	-0.375101	0.00014	0.00363553	NDUFAB1	NADH:ubiquinone oxidoreductase subunit AB1
ENSBTAG00000020528	0.577078	0.00014	0.00363553	PCOLCE	procollagen C-endopeptidase enhancer
ENSBTAG00000005862	0.389528	0.00014	0.00363553	SMC4	structural maintenance of chromosomes 4
ENSBTAG00000000694	-0.418382	0.00014	0.00363553	TAF10	TATA-box binding protein associated factor 10
ENSBTAG00000004459	0.721348	0.00014	0.00363553	TMEM45A	transmembrane protein 45A
ENSBTAG00000040551	0.504943	0.00014	0.00363553	ZBTB1	zinc finger and BTB domain containing 1
ENSBTAG00000011324	0.750201	0.00015	0.00385672	EMILIN1	elastin microfibril interfacer 1
ENSBTAG00000048470	-0.99546	0.00015	0.00385672	IFITM1	interferon induced transmembrane protein 1
ENSBTAG00000009086	0.952179	0.00015	0.00385672	LOXL1	lysyl oxidase like 1
ENSBTAG00000013923	0.981033	0.00015	0.00385672	QPCT	glutaminyl-peptide cyclotransferase
ENSBTAG00000008330	0.461662	0.00015	0.00385672	RNF19B	ring finger protein 19B
ENSBTAG00000006050	-0.447235	0.00016	0.00404194	BOLA1	bolA family member 1
ENSBTAG00000007268	0.966606	0.00016	0.00404194	F13A1	coagulation factor XIII A chain
ENSBTAG00000004322	2.95752	0.00016	0.00404194	FOS	Fos proto-oncogene, AP-1 transcription factor subunit
ENSBTAG00000031214	-1.48598	0.00016	0.00404194	LOC618409	interferon regulatory factor 4
ENSBTAG00000004969	-0.476089	0.00016	0.00404194	LRRC14	leucine rich repeat containing 14
ENSBTAG00000004126	0.620359	0.00016	0.00404194	MLF1	myeloid leukemia factor 1
ENSBTAG00000026586	0.461662	0.00016	0.00404194	PPP1R14C	protein phosphatase 1 regulatory inhibitor subunit 14C
ENSBTAG00000003229	-0.375101	0.00016	0.00404194	RPL23	ribosomal protein L23
ENSBTAG00000016817	-0.389528	0.00016	0.00404194	SNRNP40	small nuclear ribonucleoprotein U5 subunit 40
ENSBTAG00000003836	0.692494	0.00017	0.00418883	ADAM19	ADAM metallopeptidase domain 19
ENSBTAG00000005735	-0.360674	0.00017	0.00418883	ATP5MC2	ATP synthase membrane subunit c locus 2
ENSBTAG00000048565	0.706921	0.00017	0.00418883	BASP1	brain abundant membrane attached signal protein 1
ENSBTAG00000053310	-0.706921	0.00017	0.00418883	C1QTNF9	C1q and TNF related 9
ENSBTAG00000020308	0.605932	0.00017	0.00418883	EIF4G2	eukaryotic translation initiation factor 4 gamma 2
ENSBTAG00000008088	1.83222	0.00017	0.00418883	KIF18B	kinesin family member 18B
ENSBTAG00000014840	-0.51937	0.00017	0.00418883	MTX1	metaxin 1
ENSBTAG00000005907	-0.375101	0.00017	0.00418883	NDUFB6	NADH:ubiquinone oxidoreductase subunit B6
ENSBTAG00000044132	0.880044	0.00017	0.00418883	NTN5	netrin 5
ENSBTAG00000012565	0.562651	0.00017	0.00418883	PCNX1	pecanex 1
ENSBTAG00000046509	1.31285	0.00017	0.00418883	TENT5C	terminal nucleotidyltransferase 5C
ENSBTAG00000043581	-0.577078	0.00017	0.00418883	TXNRD2	thioredoxin reductase 2
ENSBTAG00000008943	-0.461662	0.00017	0.00418883	ZSCAN12	zinc finger and SCAN domain containing 12
ENSBTAG00000012739	-0.302966	0.00018	0.0043772	C1QBP	complement C1q binding protein
ENSBTAG00000011358	0.591505	0.00018	0.0043772	IER3	immediate early response 3
ENSBTAG00000019198	0.389528	0.00018	0.0043772	LRRC42	leucine rich repeat containing 42
ENSBTAG00000008151	-0.562651	0.00018	0.0043772	MAP3K3	mitogen-activated protein kinase kinase kinase 3
ENSBTAG00000016224	-0.360674	0.00018	0.0043772	RPS7	ribosomal protein S7
ENSBTAG00000016731	-0.85119	0.00018	0.0043772	TMEM42	transmembrane protein 42
ENSBTAG00000002605	0.504943	0.00018	0.0043772	TRIM16	tripartite motif containing 16
ENSBTAG00000012464	0.620359	0.00019	0.0045356	AFAP1	actin filament associated protein 1
ENSBTAG00000008103	0.577078	0.00019	0.0045356	ALDH1A1	aldehyde dehydrogenase 1 family member A1
ENSBTAG00000015698	0.51937	0.00019	0.0045356	FYCO1	FYVE and coiled-coil domain autophagy adaptor 1
ENSBTAG00000019929	0.66364	0.00019	0.0045356	ITGAV	integrin subunit alpha V
ENSBTAG00000011585	-1.11088	0.00019	0.0045356	MST1	macrophage stimulating 1
ENSBTAG00000000843	0.764628	0.00019	0.0045356	NDRG2	NDRG family member 2
ENSBTAG00000054716	-0.634786	0.00019	0.0045356	novel gene	novel gene
ENSBTAG00000011559	-0.403955	0.00019	0.0045356	RPL7A	ribosomal protein L7a
ENSBTAG00000012632	-0.33182	0.00019	0.0045356	TECR	trans-2,3-enoyl-CoA reductase
ENSBTAG00000021879	0.418382	0.00019	0.0045356	VCL	vinculin
ENSBTAG00000004943	1.48598	0.0002	0.00467986	CCNA2	cyclin A2
ENSBTAG00000018745	-0.317393	0.0002	0.00467986	CEP290	centrosomal protein 290
ENSBTAG00000011121	0.490516	0.0002	0.00467986	CLCN4	chloride voltage-gated channel 4
ENSBTAG00000017710	-0.447235	0.0002	0.00467986	ECHS1	enoyl-CoA hydratase, short chain 1
ENSBTAG00000017744	-0.33182	0.0002	0.00467986	FAF2	Fas associated factor family member 2
ENSBTAG00000007840	0.807909	0.0002	0.00467986	HMGCR	3-hydroxy-3-methylglutaryl-CoA reductase
ENSBTAG00000005010	1.25514	0.0002	0.00467986	MXD3	MAX dimerization protein 3
ENSBTAG00000034645	-0.432809	0.0002	0.00467986	PON3	paraoxonase 3
ENSBTAG00000020905	-0.403955	0.0002	0.00467986	RPL11	ribosomal protein L11
ENSBTAG00000018628	-0.432809	0.0002	0.00467986	RPL29	ribosomal protein L29
ENSBTAG00000014435	1.6591	0.0002	0.00467986	TCF19	transcription factor 19
ENSBTAG00000000638	1.09645	0.00021	0.00484415	CDT1	chromatin licensing and DNA replication factor 1
ENSBTAG00000017124	0.490516	0.00021	0.00484415	GPSM2	G protein signaling modulator 2
ENSBTAG00000008467	-0.649213	0.00021	0.00484415	HENMT1	HEN methyltransferase 1
ENSBTAG00000007368	-0.649213	0.00021	0.00484415	MAN2C1	mannosidase alpha class 2C member 1
ENSBTAG00000046862	0.836763	0.00021	0.00484415	MARCKSL1	MARCKS like 1
ENSBTAG00000015473	-0.317393	0.00021	0.00484415	RPS27A	ribosomal protein S27a
ENSBTAG00000013227	0.66364	0.00021	0.00484415	SNAI2	snail family transcriptional repressor 2
ENSBTAG00000046512	1.37056	0.00021	0.00484415	XIRP1	xin actin binding repeat containing 1
ENSBTAG00000008062	-0.432809	0.00022	0.00497774	DMRT2	doublesex and mab-3 related transcription factor 2
ENSBTAG00000005124	-0.418382	0.00022	0.00497774	JADE3	jade family PHD finger 3
ENSBTAG00000019075	-0.375101	0.00022	0.00497774	METAP1D	methionyl aminopeptidase type 1D, mitochondrial
ENSBTAG00000018749	-0.66364	0.00022	0.00497774	NUDT16	nudix hydrolase 16
ENSBTAG00000001593	-0.562651	0.00022	0.00497774	OGFOD2	2-oxoglutarate and iron dependent oxygenase domain containing 2
ENSBTAG00000004600	-0.33182	0.00022	0.00497774	OTUD5	OTU deubiquitinase 5
ENSBTAG00000017189	-0.66364	0.00022	0.00497774	POLE4	DNA polymerase epsilon 4, accessory subunit
ENSBTAG00000001777	-0.548224	0.00022	0.00497774	RPLP2	ribosomal protein lateral stalk subunit P2
ENSBTAG00000003581	1.16858	0.00022	0.00497774	SETD7	SET domain containing 7, histone lysine methyltransferase
ENSBTAG00000005808	-0.418382	0.00022	0.00497774	TMEM14C	transmembrane protein 14C
ENSBTAG00000012519	-0.66364	0.00022	0.00497774	XDH	xanthine dehydrogenase
ENSBTAG00000002151	0.447235	0.00023	0.00509761	ASB15	ankyrin repeat and SOCS box containing 15
ENSBTAG00000029906	-0.836763	0.00023	0.00509761	bta-mir-133a-2	bta-mir-133a-2
ENSBTAG00000003845	1.29843	0.00023	0.00509761	CSRNP1	cysteine and serine rich nuclear protein 1
ENSBTAG00000018671	0.692494	0.00023	0.00509761	DCUN1D2	defective in cullin neddylation 1 domain containing 2
ENSBTAG00000018188	-0.432809	0.00023	0.00509761	NDUFC2	NADH:ubiquinone oxidoreductase subunit C2
ENSBTAG00000050113	-1.37056	0.00023	0.00509761	novel gene	novel gene
ENSBTAG00000051519	0.793482	0.00023	0.00509761	novel gene	novel gene
ENSBTAG00000019615	0.678067	0.00023	0.00509761	PHTF1	putative homeodomain transcription factor 1
ENSBTAG00000018643	0.706921	0.00023	0.00509761	PRC1	protein regulator of cytokinesis 1
ENSBTAG00000010341	-0.461662	0.00023	0.00509761	PWWP2A	PWWP domain containing 2A
ENSBTAG00000019853	0.418382	0.00023	0.00509761	SMURF2	SMAD specific E3 ubiquitin protein ligase 2
ENSBTAG00000012170	0.346247	0.00023	0.00509761	UBL3	ubiquitin like 3
ENSBTAG00000010995	-0.317393	0.00024	0.0052214	CINP	cyclin dependent kinase 2 interacting protein
ENSBTAG00000000078	0.706921	0.00024	0.0052214	GLIPR2	GLI pathogenesis related 2
ENSBTAG00000030587	0.51937	0.00024	0.0052214	LASP1	LIM and SH3 protein 1
ENSBTAG00000003303	-0.375101	0.00024	0.0052214	MRPL58	mitochondrial ribosomal protein L58
ENSBTAG00000033080	-0.403955	0.00024	0.0052214	RPL15	ribosomal protein L15
ENSBTAG00000001822	1.03874	0.00024	0.0052214	SNX10	sorting nexin 10
ENSBTAG00000008072	-0.375101	0.00024	0.0052214	SRSF10	serine and arginine rich splicing factor 10
ENSBTAG00000021910	0.721348	0.00024	0.0052214	TBL1XR1	transducin beta like 1 X-linked receptor 1
ENSBTAG00000031752	-0.634786	0.00024	0.0052214	TMEM256	transmembrane protein 256
ENSBTAG00000004240	-0.403955	0.00024	0.0052214	TMPO	thymopoietin
ENSBTAG00000004284	-0.375101	0.00024	0.0052214	UFD1	ubiquitin recognition factor in ER associated degradation 1
ENSBTAG00000014324	0.533797	0.00025	0.00532324	ANTXR2	ANTXR cell adhesion molecule 2
ENSBTAG00000021227	-0.389528	0.00025	0.00532324	ATP5PD	ATP synthase peripheral stalk subunit d
ENSBTAG00000008065	-0.447235	0.00025	0.00532324	CDPF1	cysteine rich DPF motif domain containing 1
ENSBTAG00000015181	0.447235	0.00025	0.00532324	EPM2A	EPM2A glucan phosphatase, laforin
ENSBTAG00000025212	-0.461662	0.00025	0.00532324	HARS2	histidyl-tRNA synthetase 2, mitochondrial
ENSBTAG00000011444	-0.577078	0.00025	0.00532324	HINT2	histidine triad nucleotide binding protein 2
ENSBTAG00000048688	-0.66364	0.00025	0.00532324	novel gene	novel gene
ENSBTAG00000007189	0.360674	0.00025	0.00532324	RCHY1	ring finger and CHY zinc finger domain containing 1
ENSBTAG00000001324	0.605932	0.00025	0.00532324	SLCO2A1	solute carrier organic anion transporter family member 2A1
ENSBTAG00000003259	-0.418382	0.00025	0.00532324	TCERG1	transcription elongation regulator 1
ENSBTAG00000019627	0.793482	0.00025	0.00532324	THY1	Thy-1 cell surface antigen
ENSBTAG00000012265	-0.678067	0.00025	0.00532324	VWF	von Willebrand factor
ENSBTAG00000003161	-0.447235	0.00025	0.00532324	YBEY	ybeY metalloendoribonuclease
ENSBTAG00000022058	-0.418382	0.00026	0.00542953	ACACB	acetyl-CoA carboxylase beta
ENSBTAG00000014665	0.735774	0.00026	0.00542953	ADAMTS2	ADAM metallopeptidase with thrombospondin type 1 motif 2
ENSBTAG00000015253	-0.605932	0.00026	0.00542953	COX19	cytochrome c oxidase assembly factor COX19
ENSBTAG00000014490	-0.418382	0.00026	0.00542953	DDX39B	DExD-box helicase 39B
ENSBTAG00000017253	-0.432809	0.00026	0.00542953	MECR	mitochondrial trans-2-enoyl-CoA reductase
ENSBTAG00000021188	-0.389528	0.00026	0.00542953	MRPL16	mitochondrial ribosomal protein L16
ENSBTAG00000018204	0.360674	0.00026	0.00542953	MYH1	myosin heavy chain 1
ENSBTAG00000006330	-0.432809	0.00026	0.00542953	RBM5	RNA binding motif protein 5
ENSBTAG00000011540	0.605932	0.00026	0.00542953	SPG21	SPG21 abhydrolase domain containing, maspardin
ENSBTAG00000014229	1.06759	0.00026	0.00542953	SYT17	synaptotagmin 17
ENSBTAG00000037465	-0.779055	0.00026	0.00542953	TRIM34	tripartite motif containing 34
ENSBTAG00000014906	0.836763	0.00026	0.00542953	VCAN	versican
ENSBTAG00000016649	1.03874	0.00027	0.00554929	CCND2	cyclin D2
ENSBTAG00000051267	-0.476089	0.00027	0.00554929	CRADD	CASP2 and RIPK1 domain containing adaptor with death domain
ENSBTAG00000012232	-0.51937	0.00027	0.00554929	CYC1	cytochrome c1
ENSBTAG00000006270	0.605932	0.00027	0.00554929	HSP90AA1	heat shock protein 90 alpha family class A member 1
ENSBTAG00000046841	0.490516	0.00027	0.00554929	IRF2BP2	interferon regulatory factor 2 binding protein 2
ENSBTAG00000013169	-0.346247	0.00027	0.00554929	LCMT1	leucine carboxyl methyltransferase 1
ENSBTAG00000038088	-0.389528	0.00027	0.00554929	novel gene	novel gene
ENSBTAG00000038755	-0.490516	0.00027	0.00554929	novel gene	novel gene
ENSBTAG00000022689	0.504943	0.00027	0.00554929	RYBP	RING1 and YY1 binding protein
ENSBTAG00000003314	0.678067	0.00027	0.00554929	SKA3	spindle and kinetochore associated complex subunit 3
ENSBTAG00000048280	-0.317393	0.00028	0.00564775	C5H12orf73	chromosome 5 C12orf73 homolog
ENSBTAG00000017514	1.31285	0.00028	0.00564775	CCND1	cyclin D1
ENSBTAG00000016819	0.750201	0.00028	0.00564775	FABP3	fatty acid binding protein 3
ENSBTAG00000035247	-0.389528	0.00028	0.00564775	MCEE	methylmalonyl-CoA epimerase
ENSBTAG00000018715	-0.389528	0.00028	0.00564775	MPLKIP	M-phase specific PLK1 interacting protein
ENSBTAG00000004472	-0.288539	0.00028	0.00564775	novel gene	novel gene
ENSBTAG00000012032	0.562651	0.00028	0.00564775	PDE4A	phosphodiesterase 4A
ENSBTAG00000012982	-0.605932	0.00028	0.00564775	PPCS	phosphopantothenoylcysteine synthetase
ENSBTAG00000021395	-0.274112	0.00028	0.00564775	PSME1	proteasome activator subunit 1
ENSBTAG00000031433	-0.51937	0.00028	0.00564775	TEX9	testis expressed 9
ENSBTAG00000014289	0.447235	0.00028	0.00564775	ZFYVE9	zinc finger FYVE-type containing 9
ENSBTAG00000012353	-0.533797	0.00028	0.00564775	ZNF34	zinc finger protein 34
ENSBTAG00000000246	-0.750201	0.00029	0.00581341	ME3	malic enzyme 3
ENSBTAG00000002669	0.735774	0.00029	0.00581341	RASSF4	Ras association domain family member 4
ENSBTAG00000039340	0.822336	0.00029	0.00581341	SCN4B	sodium voltage-gated channel beta subunit 4
ENSBTAG00000010913	1.03874	0.00029	0.00581341	SRXN1	sulfiredoxin 1
ENSBTAG00000007813	-0.432809	0.0003	0.00592261	CMC4	C-X9-C motif containing 4
ENSBTAG00000053003	-0.447235	0.0003	0.00592261	GPX4	glutathione peroxidase 4
ENSBTAG00000000285	-0.418382	0.0003	0.00592261	GUF1	GUF1 homolog, GTPase
ENSBTAG00000019278	0.793482	0.0003	0.00592261	KNTC1	kinetochore associated 1
ENSBTAG00000006214	0.577078	0.0003	0.00592261	LOXL2	lysyl oxidase like 2
ENSBTAG00000014822	-0.346247	0.0003	0.00592261	MRPL52	mitochondrial ribosomal protein L52
ENSBTAG00000015251	-0.577078	0.0003	0.00592261	novel gene	putative bifunctional UDP-N-acetylglucosamine transferase and deubiquitinase ALG13
ENSBTAG00000011541	0.908898	0.0003	0.00592261	RBL1	RB transcriptional corepressor like 1
ENSBTAG00000030456	-0.389528	0.0003	0.00592261	SPATA7	spermatogenesis associated 7
ENSBTAG00000005359	0.721348	0.0003	0.00592261	TGFB2	transforming growth factor beta 2
ENSBTAG00000045822	0.880044	0.00031	0.00603757	C15H11orf96	chromosome 15 C11orf96 homolog
ENSBTAG00000027654	-0.793482	0.00031	0.00603757	EIF4EBP1	eukaryotic translation initiation factor 4E binding protein 1
ENSBTAG00000008241	-0.33182	0.00031	0.00603757	MRPS5	mitochondrial ribosomal protein S5
ENSBTAG00000014505	-0.418382	0.00031	0.00603757	NGRN	neugrin, neurite outgrowth associated
ENSBTAG00000038896	-0.403955	0.00031	0.00603757	RPS26	ribosomal protein S26
ENSBTAG00000019652	0.750201	0.00031	0.00603757	STK26	serine/threonine kinase 26
ENSBTAG00000005300	0.533797	0.00031	0.00603757	TMEM51	transmembrane protein 51
ENSBTAG00000014751	0.678067	0.00031	0.00603757	ZIC1	Zic family member
ENSBTAG00000019357	-0.490516	0.00031	0.00603757	ZNF688	zinc finger protein 688
ENSBTAG00000045628	-0.577078	0.00032	0.00615858	C10H15orf61	chromosome 10 C15orf61 homolog
ENSBTAG00000019251	0.461662	0.00032	0.00615858	EPB41L3	erythrocyte membrane protein band 4.1 like 3
ENSBTAG00000049281	-0.822336	0.00032	0.00615858	novel gene	novel gene
ENSBTAG00000019700	-0.591505	0.00032	0.00615858	PC	pyruvate carboxylase
ENSBTAG00000019070	0.51937	0.00032	0.00615858	PMP22	peripheral myelin protein 22
ENSBTAG00000008105	0.562651	0.00032	0.00615858	RBM38	RNA binding motif protein 38
ENSBTAG00000052255	-0.620359	0.00032	0.00615858	TVP23A	trans-golgi network vesicle protein 23 homolog A
ENSBTAG00000014603	-0.605932	0.00032	0.00615858	VAMP1	vesicle associated membrane protein 1
ENSBTAG00000018352	1.02431	0.00033	0.00626759	ABRA	actin binding Rho activating protein
ENSBTAG00000024723	-0.317393	0.00033	0.00626759	CHCHD3	coiled-coil-helix-coiled-coil-helix domain containing 3
ENSBTAG00000001992	0.923325	0.00033	0.00626759	CYP51A1	cytochrome P450, family 51, subfamily A, polypeptide 1
ENSBTAG00000016296	-0.447235	0.00033	0.00626759	GPD1	glycerol-3-phosphate dehydrogenase 1
ENSBTAG00000012575	-0.389528	0.00033	0.00626759	MAEA	macrophage erythroblast attacher
ENSBTAG00000046394	-0.432809	0.00033	0.00626759	RPL23A	ribosomal protein L23a
ENSBTAG00000020733	-0.375101	0.00033	0.00626759	RPS15A	ribosomal protein S15a
ENSBTAG00000002835	0.706921	0.00033	0.00626759	SMAD1	SMAD family member 1
ENSBTAG00000044150	1.03874	0.00033	0.00626759	UCK2	uridine-cytidine kinase 2
ENSBTAG00000009574	-0.447235	0.00034	0.00635546	ARFGAP2	ADP ribosylation factor GTPase activating protein 2
ENSBTAG00000012700	-0.634786	0.00034	0.00635546	CD247	CD247 molecule
ENSBTAG00000025448	-1.5004	0.00034	0.00635546	IZUMO4	IZUMO family member 4
ENSBTAG00000053806	-0.99546	0.00034	0.00635546	LOC618737	bone marrow stromal antigen 2
ENSBTAG00000002735	-0.447235	0.00034	0.00635546	METTL26	methyltransferase like 26
ENSBTAG00000012079	0.706921	0.00034	0.00635546	MYLK4	myosin light chain kinase family member 4
ENSBTAG00000009694	-0.317393	0.00034	0.00635546	PUS10	pseudouridine synthase 10
ENSBTAG00000017604	0.375101	0.00034	0.00635546	RAB13	RAB13, member RAS oncogene family
ENSBTAG00000017461	-0.937752	0.00034	0.00635546	SLC16A3	solute carrier family 16 member 3
ENSBTAG00000018803	-0.360674	0.00034	0.00635546	SNF8	SNF8 subunit of ESCRT-II
ENSBTAG00000008120	-0.562651	0.00034	0.00635546	TMEM199	transmembrane protein 199
ENSBTAG00000010980	0.274112	0.00035	0.0063864	ANKMY2	ankyrin repeat and MYND domain containing 2
ENSBTAG00000031875	-0.346247	0.00035	0.0063864	BANF1	barrier to autointegration factor 1
ENSBTAG00000003527	-0.750201	0.00035	0.0063864	CCDC62	coiled-coil domain containing 62
ENSBTAG00000048664	0.735774	0.00035	0.0063864	CDK14	cyclin dependent kinase 14
ENSBTAG00000000291	0.33182	0.00035	0.0063864	DHTKD1	dehydrogenase E1 and transketolase domain containing 1
ENSBTAG00000002209	-0.490516	0.00035	0.0063864	JPT2	Jupiter microtubule associated homolog 2
ENSBTAG00000021953	0.447235	0.00035	0.0063864	LARGE1	LARGE xylosyl- and glucuronyltransferase 1
ENSBTAG00000007375	-0.432809	0.00035	0.0063864	MIF	macrophage migration inhibitory factor
ENSBTAG00000030648	-0.389528	0.00035	0.0063864	MPST	mercaptopyruvate sulfurtransferase
ENSBTAG00000046878	-0.403955	0.00035	0.0063864	LOC101906273	elongin-B pseudogene
ENSBTAG00000018596	0.533797	0.00035	0.0063864	PTPN21	protein tyrosine phosphatase non-receptor type 21
ENSBTAG00000016827	-0.375101	0.00035	0.0063864	RGL2	ral guanine nucleotide dissociation stimulator like 2
ENSBTAG00000038889	-0.66364	0.00035	0.0063864	RILP	Rab interacting lysosomal protein
ENSBTAG00000009075	-0.649213	0.00035	0.0063864	RNF207	ring finger protein 207
ENSBTAG00000011044	0.793482	0.00035	0.0063864	TACC3	transforming acidic coiled-coil containing protein 3
ENSBTAG00000020796	0.490516	0.00035	0.0063864	UBE2D1	ubiquitin conjugating enzyme E2 D1
ENSBTAG00000026772	-0.476089	0.00035	0.0063864	ZNF142	zinc finger protein 142
ENSBTAG00000018424	0.548224	0.00036	0.00647801	ACKR3	atypical chemokine receptor 3
ENSBTAG00000012837	0.908898	0.00036	0.00647801	COL6A6	collagen type VI alpha 6 chain
ENSBTAG00000024974	-0.634786	0.00036	0.00647801	HEXIM2	HEXIM P-TEFb complex subunit 2
ENSBTAG00000000797	-0.33182	0.00036	0.00647801	MRPL9	mitochondrial ribosomal protein L9
ENSBTAG00000054514	-0.721348	0.00036	0.00647801	novel gene	novel gene
ENSBTAG00000039968	0.447235	0.00036	0.00647801	PIP4P2	phosphatidylinositol-4,5-bisphosphate 4-phosphatase 2
ENSBTAG00000021061	-0.33182	0.00036	0.00647801	PSMC5	proteasome 26S subunit, ATPase 5
ENSBTAG00000016278	-0.389528	0.00036	0.00647801	RPL30	ribosomal protein L30
ENSBTAG00000007942	0.51937	0.00036	0.00647801	TENT4B	terminal nucleotidyltransferase 4B
ENSBTAG00000046612	-0.375101	0.00036	0.00647801	ZNF292	zinc finger protein 292
ENSBTAG00000003165	0.678067	0.00037	0.00663959	ADAMTS9	ADAM metallopeptidase with thrombospondin type 1 motif 9
ENSBTAG00000004290	-0.432809	0.00037	0.00663959	DDX28	DEAD-box helicase 28
ENSBTAG00000014262	0.317393	0.00038	0.00675383	BZW2	basic leucine zipper and W2 domains 2
ENSBTAG00000031778	0.403955	0.00038	0.00675383	HIST1H2BD	histone cluster 1, H2bd
ENSBTAG00000054218	0.836763	0.00038	0.00675383	IGFBP5	insulin like growth factor binding protein 5
ENSBTAG00000004305	1.08202	0.00038	0.00675383	RGS16	regulator of G protein signaling 16
ENSBTAG00000013264	-0.274112	0.00038	0.00675383	RPS24	ribosomal protein S24
ENSBTAG00000007053	0.836763	0.00038	0.00675383	ZFHX2	zinc finger homeobox 2
ENSBTAG00000048682	-0.375101	0.00038	0.00675383	ZNF548	zinc finger protein 548
ENSBTAG00000000706	0.764628	0.00039	0.0068752	ADAMTS1	ADAM metallopeptidase with thrombospondin type 1 motif 1
ENSBTAG00000003985	-0.447235	0.00039	0.0068752	CCDC15	coiled-coil domain containing 15
ENSBTAG00000019543	-0.389528	0.00039	0.0068752	ELOB	elongin B
ENSBTAG00000000139	0.432809	0.00039	0.0068752	KMT5A	lysine methyltransferase 5A
ENSBTAG00000007107	-0.346247	0.00039	0.0068752	TMEM143	transmembrane protein 143
ENSBTAG00000011247	-0.33182	0.00039	0.0068752	ZC3HC1	zinc finger C3HC-type containing 1
ENSBTAG00000050675	-0.403955	0.0004	0.00701348	BOLA3	bolA family member 3
ENSBTAG00000024983	-0.735774	0.0004	0.00701348	FBXO47	F-box protein 47
ENSBTAG00000039740	-0.432809	0.0004	0.00701348	LY6G5B	lymphocyte antigen 6 family member G5B
ENSBTAG00000009281	-0.418382	0.0004	0.00701348	SPRYD4	SPRY domain containing 4
ENSBTAG00000018167	0.403955	0.00041	0.00713115	KLHL31	kelch like family member 31
ENSBTAG00000021635	-0.577078	0.00041	0.00713115	NUDT17	nudix hydrolase 17
ENSBTAG00000013523	-0.649213	0.00041	0.00713115	OSBPL7	oxysterol binding protein like 7
ENSBTAG00000008250	0.865617	0.00041	0.00713115	SPRY4	sprouty RTK signaling antagonist 4
ENSBTAG00000011596	-0.432809	0.00041	0.00713115	SRSF5	serine and arginine rich splicing factor 5
ENSBTAG00000005682	0.403955	0.00041	0.00713115	UBAC2	UBA domain containing 2
ENSBTAG00000006910	-0.490516	0.00042	0.00724695	ASRGL1	asparaginase and isoaspartyl peptidase 1
ENSBTAG00000020199	0.678067	0.00042	0.00724695	F2R	coagulation factor II thrombin receptor
ENSBTAG00000019697	-0.389528	0.00042	0.00724695	NPAS2	neuronal PAS domain protein 2
ENSBTAG00000025550	-0.880044	0.00042	0.00724695	PRR22	proline rich 22
ENSBTAG00000045834	-1.11088	0.00042	0.00724695	RASSF7	Ras association domain family member 7
ENSBTAG00000003465	-0.360674	0.00042	0.00724695	ZNF329	zinc finger protein 329
ENSBTAG00000003191	0.649213	0.00043	0.0073416	FSCN1	fascin actin-bundling protein
ENSBTAG00000010437	0.317393	0.00043	0.0073416	MKLN1	muskelin 1
ENSBTAG00000007453	-0.375101	0.00043	0.0073416	NELFE	negative elongation factor complex member E
ENSBTAG00000049331	1.63025	0.00043	0.0073416	novel gene	novel gene
ENSBTAG00000054998	-0.577078	0.00043	0.0073416	novel gene	novel gene
ENSBTAG00000044135	-0.476089	0.00043	0.0073416	PIGO	phosphatidylinositol glycan anchor biosynthesis class O
ENSBTAG00000015311	0.562651	0.00043	0.0073416	PTPRR	protein tyrosine phosphatase receptor type R
ENSBTAG00000020459	0.418382	0.00043	0.0073416	TIMELESS	timeless circadian regulator
ENSBTAG00000018973	-0.302966	0.00044	0.00746336	COPS3	COP9 signalosome subunit 3
ENSBTAG00000005716	1.60139	0.00044	0.00746336	CRABP2	cellular retinoic acid binding protein 2
ENSBTAG00000006779	-0.793482	0.00044	0.00746336	LDHD	lactate dehydrogenase D
ENSBTAG00000012808	-0.461662	0.00044	0.00746336	MASP2	mannan binding lectin serine peptidase 2
ENSBTAG00000021019	0.764628	0.00044	0.00746336	SLC30A4	solute carrier family 30 member 4
ENSBTAG00000030190	0.605932	0.00045	0.00757374	COL6A3	collagen type VI alpha 3 chain
ENSBTAG00000024909	-0.317393	0.00045	0.00757374	H3F3B	H3 histone, family 3B
ENSBTAG00000020124	-0.51937	0.00045	0.00757374	HTRA2	HtrA serine peptidase 2
ENSBTAG00000008884	0.389528	0.00045	0.00757374	MAPRE3	microtubule associated protein RP/EB family member 3
ENSBTAG00000026415	-0.360674	0.00045	0.00757374	MRPS34	mitochondrial ribosomal protein S34
ENSBTAG00000002350	0.418382	0.00045	0.00757374	PIK3R2	phosphoinositide-3-kinase regulatory subunit 2
ENSBTAG00000009218	0.966606	0.00046	0.00764317	ANLN	anillin actin binding protein
ENSBTAG00000017697	-0.476089	0.00046	0.00764317	CTF1	cardiotrophin 1
ENSBTAG00000012608	0.317393	0.00046	0.00764317	GDAP1	ganglioside induced differentiation associated protein 1
ENSBTAG00000007620	-0.375101	0.00046	0.00764317	INTS11	integrator complex subunit 11
ENSBTAG00000011197	0.981033	0.00046	0.00764317	IPMK	inositol polyphosphate multikinase
ENSBTAG00000018313	0.389528	0.00046	0.00764317	MBNL2	muscleblind like splicing regulator 2
ENSBTAG00000053608	-0.51937	0.00046	0.00764317	novel gene	novel gene
ENSBTAG00000017537	0.649213	0.00046	0.00764317	PTGIS	prostaglandin I2 synthase
ENSBTAG00000018363	-0.447235	0.00046	0.00764317	RBM48	RNA binding motif protein 48
ENSBTAG00000002060	-0.230831	0.00046	0.00764317	RPL19	ribosomal protein L19
ENSBTAG00000030335	-0.447235	0.00047	0.00774013	ALDH4A1	aldehyde dehydrogenase 4 family member A1
ENSBTAG00000003629	1.00989	0.00047	0.00774013	ASPA	aspartoacylase
ENSBTAG00000013369	0.721348	0.00047	0.00774013	COL14A1	collagen type XIV alpha 1 chain
ENSBTAG00000046409	1.96207	0.00047	0.00774013	EGR2	early growth response 2
ENSBTAG00000019819	0.577078	0.00047	0.00774013	FUT8	fucosyltransferase 8
ENSBTAG00000023416	0.447235	0.00047	0.00774013	PPP2R3A	protein phosphatase 2 regulatory subunit B''alpha
ENSBTAG00000013461	-0.33182	0.00047	0.00774013	RPL24	ribosomal protein L24
ENSBTAG00000016013	0.346247	0.00048	0.00783538	ASB14	ankyrin repeat and SOCS box containing 14
ENSBTAG00000032591	0.99546	0.00048	0.00783538	CTHRC1	collagen triple helix repeat containing 1
ENSBTAG00000055183	-1.02431	0.00048	0.00783538	HRCT1	histidine rich carboxyl terminus 1
ENSBTAG00000019831	-0.375101	0.00048	0.00783538	MRPS11	mitochondrial ribosomal protein S11
ENSBTAG00000003481	0.317393	0.00048	0.00783538	OTUD6B	OTU deubiquitinase 6B
ENSBTAG00000005498	1.25514	0.00048	0.00783538	SQLE	squalene epoxidase
ENSBTAG00000039287	0.317393	0.00048	0.00783538	ZFP69	ZFP69 zinc finger protein
ENSBTAG00000006208	0.562651	0.00049	0.00788973	ADCY7	adenylate cyclase 7
ENSBTAG00000037811	1.77451	0.00049	0.00788973	CCL2	chemokine (C-C motif) ligand 2
ENSBTAG00000000434	0.99546	0.00049	0.00788973	CRYAB	crystallin alpha B
ENSBTAG00000004885	0.591505	0.00049	0.00788973	DDR2	discoidin domain receptor tyrosine kinase 2
ENSBTAG00000001877	-0.418382	0.00049	0.00788973	HMGN5	high mobility group nucleosome binding domain 5
ENSBTAG00000019830	-0.360674	0.00049	0.00788973	MRPL46	mitochondrial ribosomal protein L46
ENSBTAG00000021663	-0.375101	0.00049	0.00788973	SMIM8	small integral membrane protein 8
ENSBTAG00000012644	-0.33182	0.00049	0.00788973	UROD	uroporphyrinogen decarboxylase
ENSBTAG00000020447	-0.33182	0.00049	0.00788973	VSIG10L	V-set and immunoglobulin domain containing 10 like
ENSBTAG00000001585	0.375101	0.00049	0.00788973	WIPF1	WAS/WASL interacting protein family member 1
ENSBTAG00000026263	-0.375101	0.00049	0.00788973	ZNF45	zinc finger protein 45
ENSBTAG00000047975	0.649213	0.0005	0.00801108	DOK5	docking protein 5
ENSBTAG00000003966	0.274112	0.0005	0.00801108	DUSP3	dual specificity phosphatase 3
ENSBTAG00000011454	0.836763	0.0005	0.00801108	FKBP10	FKBP prolyl isomerase 10
ENSBTAG00000050791	1.54368	0.0005	0.00801108	novel gene	novel gene
ENSBTAG00000015901	-0.317393	0.00051	0.00809159	ARMC1	armadillo repeat containing 1
ENSBTAG00000019859	0.750201	0.00051	0.00809159	B3GALT2	beta-1,3-galactosyltransferase 2
ENSBTAG00000053578	-0.721348	0.00051	0.00809159	CCL16	C-C motif chemokine ligand 16
ENSBTAG00000006155	-1.05317	0.00051	0.00809159	CCRL2	C-C motif chemokine receptor like 2
ENSBTAG00000003606	-0.476089	0.00051	0.00809159	GLI4	GLI family zinc finger 4
ENSBTAG00000000108	-0.360674	0.00051	0.00809159	KHDC4	KH domain containing 4, pre-mRNA splicing factor
ENSBTAG00000014518	-0.418382	0.00051	0.00809159	RPL9	ribosomal protein L9
ENSBTAG00000005213	-0.317393	0.00051	0.00809159	ZWILCH	zwilch kinetochore protein
ENSBTAG00000046574	1.34171	0.00052	0.00817053	FRMPD1	FERM and PDZ domain containing 1
ENSBTAG00000007782	-0.33182	0.00052	0.00817053	MYOT	myotilin
ENSBTAG00000002795	-0.317393	0.00052	0.00817053	NKTR	natural killer cell triggering receptor
ENSBTAG00000049882	-1.13973	0.00052	0.00817053	novel gene	novel gene
ENSBTAG00000000355	-0.504943	0.00052	0.00817053	OXLD1	oxidoreductase like domain containing 1
ENSBTAG00000019253	-0.317393	0.00052	0.00817053	RPL36A	ribosomal protein L36a-like
ENSBTAG00000051230	-0.403955	0.00052	0.00817053	SLC43A1	solute carrier family 43 member 1
ENSBTAG00000002492	0.375101	0.00052	0.00817053	SYCP3	synaptonemal complex protein 3
ENSBTAG00000017866	-0.389528	0.00053	0.00825784	CD36	CD36 molecule
ENSBTAG00000000332	0.793482	0.00053	0.00825784	ERF	ETS2 repressor factor
ENSBTAG00000009080	0.880044	0.00053	0.00825784	ITGB6	integrin subunit beta 6
ENSBTAG00000018483	-0.33182	0.00053	0.00825784	NDUFS3	NADH:ubiquinone oxidoreductase core subunit S3
ENSBTAG00000018800	-0.274112	0.00053	0.00825784	RPS4X	ribosomal protein S4 X-linked
ENSBTAG00000010956	0.375101	0.00053	0.00825784	SCARB2	scavenger receptor class B member 2
ENSBTAG00000026660	-0.302966	0.00053	0.00825784	TAF12	TATA-box binding protein associated factor 12
ENSBTAG00000017665	-0.375101	0.00055	0.00852861	DHRS4	dehydrogenase/reductase (SDR family) member 4
ENSBTAG00000021045	0.678067	0.00055	0.00852861	E2F3	E2F transcription factor 3
ENSBTAG00000007550	1.21186	0.00055	0.00852861	OLFM2	olfactomedin 2
ENSBTAG00000004553	0.476089	0.00055	0.00852861	TPM4	tropomyosin 4
ENSBTAG00000004423	0.966606	0.00056	0.00859151	ARHGAP42	Rho GTPase activating protein 42
ENSBTAG00000013641	0.461662	0.00056	0.00859151	BAG3	BAG cochaperone 3
ENSBTAG00000047139	-0.389528	0.00056	0.00859151	C17H12orf49	chromosome 17 C12orf49 homolog
ENSBTAG00000005376	0.490516	0.00056	0.00859151	FBXO30	F-box protein 30
ENSBTAG00000012757	-0.721348	0.00056	0.00859151	GCNT1	glucosaminyl (N-acetyl) transferase 1
ENSBTAG00000000475	-0.346247	0.00056	0.00859151	IMMP1L	inner mitochondrial membrane peptidase subunit 1
ENSBTAG00000031871	-0.447235	0.00056	0.00859151	NKAPL	NFKB activating protein like
ENSBTAG00000005814	-0.317393	0.00056	0.00859151	PSME2	proteasome activator subunit 2
ENSBTAG00000047428	0.360674	0.00056	0.00859151	ZNF281	zinc finger protein 281
ENSBTAG00000001055	-0.302966	0.00057	0.00868349	HNRNPL	heterogeneous nuclear ribonucleoprotein L
ENSBTAG00000003278	0.750201	0.00057	0.00868349	HOXC10	homeobox C10
ENSBTAG00000013289	-0.548224	0.00057	0.00868349	PHF8	PHD finger protein 8
ENSBTAG00000005577	-0.375101	0.00057	0.00868349	RNASEH2C	ribonuclease H2 subunit C
ENSBTAG00000021780	-0.360674	0.00057	0.00868349	SCO1	SCO cytochrome c oxidase assembly protein 1
ENSBTAG00000004079	0.908898	0.00057	0.00868349	ZNF106	zinc finger protein 106
ENSBTAG00000020283	1.16858	0.00058	0.0088255	DUSP5	dual specificity phosphatase 5
ENSBTAG00000022013	-0.360674	0.00059	0.00887387	CBR4	carbonyl reductase 4
ENSBTAG00000012968	-0.216404	0.00059	0.00887387	COA1	cytochrome c oxidase assembly factor 1 homolog
ENSBTAG00000047249	-0.33182	0.00059	0.00887387	EIF4H	eukaryotic translation initiation factor 4H
ENSBTAG00000015022	0.548224	0.00059	0.00887387	KIF2A	kinesin family member 2A
ENSBTAG00000006161	0.288539	0.00059	0.00887387	MET	MET proto-oncogene, receptor tyrosine kinase
ENSBTAG00000033389	-0.562651	0.00059	0.00887387	novel gene	novel gene
ENSBTAG00000014628	-1.42827	0.00059	0.00887387	OAS2	2'-5'-oligoadenylate synthetase 2
ENSBTAG00000020787	0.346247	0.00059	0.00887387	PIK3R4	phosphoinositide-3-kinase regulatory subunit 4
ENSBTAG00000004824	0.346247	0.00059	0.00887387	REEP1	receptor accessory protein 1
ENSBTAG00000017746	0.966606	0.00059	0.00887387	SLIT3	slit guidance ligand 3
ENSBTAG00000008994	-0.418382	0.0006	0.00898274	FPGS	folylpolyglutamate synthase
ENSBTAG00000054628	0.634786	0.0006	0.00898274	PMEPA1	prostate transmembrane protein, androgen induced 1
ENSBTAG00000001353	-0.418382	0.0006	0.00898274	PMPCA	peptidase, mitochondrial processing alpha subunit
ENSBTAG00000001568	0.577078	0.0006	0.00898274	PPIC	peptidylprolyl isomerase C
ENSBTAG00000018175	-0.389528	0.00061	0.00905947	HEXD	hexosaminidase D
ENSBTAG00000007079	0.750201	0.00061	0.00905947	LCP1	lymphocyte cytosolic protein 1
ENSBTAG00000009772	0.591505	0.00061	0.00905947	LIX1	limb and CNS expressed 1
ENSBTAG00000030608	-0.403955	0.00061	0.00905947	novel gene	novel gene
ENSBTAG00000049802	-0.692494	0.00061	0.00905947	novel gene	novel gene
ENSBTAG00000007895	0.822336	0.00061	0.00905947	SLC20A1	solute carrier family 20 member 1
ENSBTAG00000003877	0.577078	0.00061	0.00905947	ZCCHC24	zinc finger CCHC-type containing 24
ENSBTAG00000019129	-0.750201	0.00062	0.00913499	BTD	biotinidase
ENSBTAG00000016313	-0.274112	0.00062	0.00913499	ECH1	enoyl-CoA hydratase 1
ENSBTAG00000011617	-0.533797	0.00062	0.00913499	MAMSTR	MEF2 activating motif and SAP domain containing transcriptional regulator
ENSBTAG00000038240	-0.403955	0.00062	0.00913499	novel gene	novel gene
ENSBTAG00000049543	-0.447235	0.00062	0.00913499	LOC787484	60S ribosomal protein L10a pseudogene
ENSBTAG00000002479	-0.389528	0.00062	0.00913499	PANK4	pantothenate kinase 4
ENSBTAG00000020099	-1.31285	0.00062	0.00913499	STMN2	stathmin 2
ENSBTAG00000022989	0.880044	0.00063	0.00923007	FAM174B	family with sequence similarity 174 member B
ENSBTAG00000009717	0.577078	0.00063	0.00923007	FGL2	fibrinogen like 2
ENSBTAG00000009641	-0.288539	0.00063	0.00923007	MTHFD1	methylenetetrahydrofolate dehydrogenase, cyclohydrolase and formyltetrahydrofolate synthetase 1
ENSBTAG00000005102	0.375101	0.00063	0.00923007	PHTF2	putative homeodomain transcription factor 2
ENSBTAG00000037941	-0.634786	0.00063	0.00923007	QTRT1	queuine tRNA-ribosyltransferase catalytic subunit 1
ENSBTAG00000016079	-0.360674	0.00064	0.00929286	COX4I1	cytochrome c oxidase subunit 4I1
ENSBTAG00000033429	-0.317393	0.00064	0.00929286	FAM229B	family with sequence similarity 229 member B
ENSBTAG00000026963	0.504943	0.00064	0.00929286	NCALD	neurocalcin delta
ENSBTAG00000012925	0.735774	0.00064	0.00929286	NCAPH	non-SMC condensin I complex subunit H
ENSBTAG00000026995	-0.360674	0.00064	0.00929286	PNN	pinin, desmosome associated protein
ENSBTAG00000007827	0.952179	0.00064	0.00929286	RCOR2	REST corepressor 2
ENSBTAG00000008482	-0.288539	0.00064	0.00929286	SON	SON DNA binding protein
ENSBTAG00000021165	-0.678067	0.00064	0.00929286	VPS9D1	VPS9 domain containing 1
ENSBTAG00000011042	-0.51937	0.00065	0.00942754	TMEM129	transmembrane protein 129
ENSBTAG00000008140	0.735774	0.00066	0.00954067	FAP	fibroblast activation protein alpha
ENSBTAG00000020775	-0.33182	0.00066	0.00954067	FIBP	FGF1 intracellular binding protein
ENSBTAG00000052562	0.822336	0.00066	0.00954067	ID4	inhibitor of DNA binding 4, HLH protein
ENSBTAG00000000656	0.360674	0.00067	0.00964237	NFATC1	nuclear factor of activated T cells 1
ENSBTAG00000002044	-0.562651	0.00067	0.00964237	SIRT3	sirtuin 3
ENSBTAG00000020652	1.02431	0.00067	0.00964237	TSSK3	testis specific serine kinase 3
ENSBTAG00000054326	-0.447235	0.00067	0.00964237	WDR5B	WD repeat domain 5B
ENSBTAG00000031135	-0.706921	0.00068	0.00974317	CTXN3	cortexin 3
ENSBTAG00000007842	0.33182	0.00068	0.00974317	GCLM	glutamate-cysteine ligase modifier subunit
ENSBTAG00000018426	-0.245258	0.00068	0.00974317	MRRF	mitochondrial ribosome recycling factor
ENSBTAG00000014968	-0.490516	0.00068	0.00974317	YJEFN3	YjeF N-terminal domain containing 3
ENSBTAG00000015124	-0.375101	0.00069	0.00982155	ARGLU1	arginine and glutamate rich 1
ENSBTAG00000020504	0.346247	0.00069	0.00982155	CDK2AP1	cyclin dependent kinase 2 associated protein 1
ENSBTAG00000027795	-0.389528	0.00069	0.00982155	GFM1	G elongation factor mitochondrial 1
ENSBTAG00000009746	-0.360674	0.00069	0.00982155	MPHOSPH6	M-phase phosphoprotein 6
ENSBTAG00000047078	-0.649213	0.00069	0.00982155	NTF4	neurotrophin 4
ENSBTAG00000034691	-0.389528	0.00069	0.00982155	TSTA3	tissue specific transplantation antigen P35B
ENSBTAG00000045857	-0.591505	0.0007	0.0099313	MCRIP2	MAPK regulated corepressor interacting protein 2
ENSBTAG00000007068	0.245258	0.0007	0.0099313	SH3BGR	SH3 domain binding glutamate rich protein
ENSBTAG00000031682	-0.302966	0.0007	0.0099313	ZNF484	zinc finger protein 484
ENSBTAG00000033747	-0.375101	0.00071	0.0100403	SIL1	SIL1 nucleotide exchange factor
ENSBTAG00000052632	0.548224	0.00071	0.0100403	TGIF2	TGFB induced factor homeobox 2
ENSBTAG00000048810	0.880044	0.00071	0.0100403	ZEB2	zinc finger E-box binding homeobox 2
ENSBTAG00000027024	0.504943	0.00072	0.0101377	ARHGAP5	Rho GTPase activating protein 5
ENSBTAG00000014118	-0.418382	0.00072	0.0101377	GNPTG	N-acetylglucosamine-1-phosphate transferase subunit gamma
ENSBTAG00000018152	0.51937	0.00072	0.0101377	MYADM	myeloid associated differentiation marker
ENSBTAG00000008278	-0.865617	0.00072	0.0101377	TMEM187	transmembrane protein 187
ENSBTAG00000008759	-0.346247	0.00073	0.0102231	CDC23	cell division cycle 23
ENSBTAG00000016568	-0.447235	0.00073	0.0102231	LUC7L	LUC7 like
ENSBTAG00000049455	-0.779055	0.00073	0.0102231	novel gene	novel gene
ENSBTAG00000053188	-0.375101	0.00073	0.0102231	novel gene	novel gene
ENSBTAG00000020403	0.360674	0.00073	0.0102231	ZMYM2	zinc finger MYM-type containing 2
ENSBTAG00000000917	0.591505	0.00074	0.0103077	BMP1	bone morphogenetic protein 1
ENSBTAG00000019077	-0.302966	0.00074	0.0103077	DAD1	defender against cell death 1
ENSBTAG00000020575	-0.99546	0.00074	0.0103077	IFITM5	interferon induced transmembrane protein 5
ENSBTAG00000003942	-0.346247	0.00074	0.0103077	PIP4K2C	phosphatidylinositol-5-phosphate 4-kinase type 2 gamma
ENSBTAG00000003016	0.981033	0.00074	0.0103077	PTPN7	protein tyrosine phosphatase non-receptor type 7
ENSBTAG00000046189	0.981033	0.00075	0.0104136	RNASE13	ribonuclease A family member 13
ENSBTAG00000011483	-0.706921	0.00075	0.0104136	SCARF1	scavenger receptor class F member 1
ENSBTAG00000017872	-0.33182	0.00075	0.0104136	ZNF304	zinc finger protein 304
ENSBTAG00000007363	-0.375101	0.00076	0.0105412	LSM3	LSM3 homolog, U6 small nuclear RNA and mRNA degradation associated
ENSBTAG00000008539	0.51937	0.00077	0.0106007	ENHO	energy homeostasis associated
ENSBTAG00000020748	-0.389528	0.00077	0.0106007	FAM76B	family with sequence similarity 76 member B
ENSBTAG00000019839	0.490516	0.00077	0.0106007	LTBP1	latent transforming growth factor beta binding protein 1
ENSBTAG00000051780	-0.937752	0.00077	0.0106007	RNASE12	ribonuclease A family member 12
ENSBTAG00000018063	0.302966	0.00077	0.0106007	SPATA2	spermatogenesis associated 2
ENSBTAG00000037686	0.807909	0.00077	0.0106007	SRPX2	sushi repeat containing protein X-linked 2
ENSBTAG00000038888	-0.634786	0.00077	0.0106007	ZBTB9	zinc finger and BTB domain containing 9
ENSBTAG00000054662	0.591505	0.00078	0.0106483	FBXL17	F-box and leucine rich repeat protein 17
ENSBTAG00000020303	-0.245258	0.00078	0.0106483	FBXO38	F-box protein 38
ENSBTAG00000008378	-0.33182	0.00078	0.0106483	FEM1B	fem-1 homolog B
ENSBTAG00000016563	0.577078	0.00078	0.0106483	GOLGA4	golgin A4
ENSBTAG00000025442	0.706921	0.00078	0.0106483	HSPA1L	heat shock 70kDa protein 1-like
ENSBTAG00000020721	-0.317393	0.00078	0.0106483	MRPL55	mitochondrial ribosomal protein L55
ENSBTAG00000007031	-0.432809	0.00078	0.0106483	OXSM	3-oxoacyl-ACP synthase, mitochondrial
ENSBTAG00000021944	-0.288539	0.00078	0.0106483	RTRAF	RNA transcription, translation and transport factor
ENSBTAG00000005212	0.678067	0.00079	0.0107397	C1H3orf70	chromosome 1 C3orf70 homolog
ENSBTAG00000014883	-0.317393	0.00079	0.0107397	GABARAP	GABA type A receptor-associated protein
ENSBTAG00000000310	0.735774	0.00079	0.0107397	MFAP5	microfibril associated protein 5
ENSBTAG00000001078	0.432809	0.00079	0.0107397	SRL	sarcalumenin
ENSBTAG00000006838	-0.389528	0.0008	0.010853	AIFM1	apoptosis inducing factor mitochondria associated 1
ENSBTAG00000015283	-0.346247	0.0008	0.010853	RPL32	ribosomal protein L32
ENSBTAG00000004281	-0.418382	0.00081	0.0109544	ACSS1	acyl-CoA synthetase short chain family member 1
ENSBTAG00000016589	-0.476089	0.00081	0.0109544	PRPF40B	pre-mRNA processing factor 40 homolog B
ENSBTAG00000010919	0.360674	0.00081	0.0109544	USP47	ubiquitin specific peptidase 47
ENSBTAG00000006607	0.259685	0.00082	0.0110209	CCNG1	cyclin G1
ENSBTAG00000018331	-0.533797	0.00082	0.0110209	CLEC3B	C-type lectin domain family 3 member B
ENSBTAG00000012723	-0.476089	0.00082	0.0110209	HAUS4	HAUS augmin like complex subunit 4
ENSBTAG00000019017	-1.05317	0.00082	0.0110209	LOC112444847	interferon-induced transmembrane protein 1-like
ENSBTAG00000026327	-0.375101	0.00082	0.0110209	RPL8	ribosomal protein L8
ENSBTAG00000018775	0.620359	0.00082	0.0110209	TPX2	TPX2 microtubule nucleation factor
ENSBTAG00000023177	0.389528	0.00083	0.0110979	CFH	complement factor H
ENSBTAG00000012919	0.562651	0.00083	0.0110979	MMP15	matrix metallopeptidase 15
ENSBTAG00000039861	-1.13973	0.00083	0.0110979	OAS1Y	2',5'-oligoadenylate synthetase 1, 40/46kDa
ENSBTAG00000014766	-0.33182	0.00083	0.0110979	SRSF1	serine and arginine rich splicing factor 1
ENSBTAG00000004786	-0.432809	0.00083	0.0110979	TMEM134	transmembrane protein 134
ENSBTAG00000004873	-0.504943	0.00084	0.0112086	CCNL2	cyclin L2
ENSBTAG00000015820	-0.375101	0.00084	0.0112086	UXT	ubiquitously expressed prefoldin like chaperone
ENSBTAG00000045504	-0.360674	0.00085	0.0113073	LOC784208	ribosomal protein S4 X-linked pseudogene
ENSBTAG00000031793	-0.418382	0.00085	0.0113073	NUDT2	nudix hydrolase 2
ENSBTAG00000002718	-0.360674	0.00085	0.0113073	TINF2	TERF1 interacting nuclear factor 2
ENSBTAG00000011810	0.66364	0.00086	0.0113937	ANGPTL2	angiopoietin like 2
ENSBTAG00000011788	0.577078	0.00086	0.0113937	CXHXorf38	chromosome X CXorf38 homolog
ENSBTAG00000002648	-0.33182	0.00086	0.0113937	RPS18	ribosomal protein S18
ENSBTAG00000000236	0.389528	0.00086	0.0113937	YWHAZ	tyrosine 3-monooxygenase/tryptophan 5-monooxygenase activation protein zeta
ENSBTAG00000015049	-0.216404	0.00087	0.0114446	ECSIT	ECSIT signaling integrator
ENSBTAG00000025462	0.793482	0.00087	0.0114446	GADD45B	growth arrest and DNA damage inducible beta
ENSBTAG00000007520	0.389528	0.00087	0.0114446	MAPRE2	microtubule associated protein RP/EB family member 2
ENSBTAG00000039138	-0.447235	0.00087	0.0114446	MRPL41	mitochondrial ribosomal protein L41
ENSBTAG00000005183	-0.346247	0.00087	0.0114446	MVK	mevalonate kinase
ENSBTAG00000052972	0.966606	0.00087	0.0114446	novel gene	novel gene
ENSBTAG00000014460	-0.317393	0.00087	0.0114446	PARL	presenilin associated rhomboid like
ENSBTAG00000035064	0.807909	0.00088	0.0114832	C4H7orf57	chromosome 4 C7orf57 homolog
ENSBTAG00000011578	0.634786	0.00088	0.0114832	CD44	CD44 molecule
ENSBTAG00000048519	0.403955	0.00088	0.0114832	DCAF5	DDB1 and CUL4 associated factor 5
ENSBTAG00000011591	-0.389528	0.00088	0.0114832	KRR1	KRR1 small subunit processome component homolog
ENSBTAG00000014648	-0.346247	0.00088	0.0114832	RPN2	ribophorin II
ENSBTAG00000004772	-0.793482	0.00088	0.0114832	THEM4	thioesterase superfamily member 4
ENSBTAG00000049731	-0.346247	0.00088	0.0114832	ZKSCAN5	zinc finger with KRAB and SCAN domains 5
ENSBTAG00000007983	-0.389528	0.00088	0.0114832	ZNF775	zinc finger protein 775
ENSBTAG00000008074	0.952179	0.00089	0.0115443	C1QTNF6	C1q and TNF related 6
ENSBTAG00000005762	-0.403955	0.00089	0.0115443	LYNX1	Ly6/neurotoxin 1
ENSBTAG00000021250	0.403955	0.00089	0.0115443	RALBP1	ralA binding protein 1
ENSBTAG00000026375	-0.51937	0.00089	0.0115443	RMI2	RecQ mediated genome instability 2
ENSBTAG00000005296	-0.360674	0.00089	0.0115443	RPL13A	ribosomal protein L13a
ENSBTAG00000031895	-0.274112	0.00089	0.0115443	TFB1M	transcription factor B1, mitochondrial
ENSBTAG00000017246	0.274112	0.0009	0.0116624	UBB	ubiquitin B
ENSBTAG00000008133	-0.403955	0.00091	0.0117451	ALKBH1	alkB homolog 1, histone H2A dioxygenase
ENSBTAG00000015750	-1.57254	0.00091	0.0117451	AMN	amnion associated transmembrane protein
ENSBTAG00000000392	-0.634786	0.00091	0.0117451	ASCC1	activating signal cointegrator 1 complex subunit 1
ENSBTAG00000001468	0.375101	0.00091	0.0117451	SAMD4A	sterile alpha motif domain containing 4A
ENSBTAG00000006708	0.288539	0.00092	0.0118156	ARIH1	ariadne RBR E3 ubiquitin protein ligase 1
ENSBTAG00000002462	-0.33182	0.00092	0.0118156	MRPL47	mitochondrial ribosomal protein L47
ENSBTAG00000010232	-0.317393	0.00092	0.0118156	NDUFS5	NADH:ubiquinone oxidoreductase subunit S5
ENSBTAG00000012406	-1.47155	0.00092	0.0118156	ZBP1	Z-DNA binding protein 1
ENSBTAG00000030933	-0.476089	0.00092	0.0118156	ZNF576	zinc finger protein 576
ENSBTAG00000015939	1.13973	0.00093	0.0118854	NECTIN1	nectin cell adhesion molecule 1
ENSBTAG00000015396	0.317393	0.00093	0.0118854	RBM24	RNA binding motif protein 24
ENSBTAG00000027049	-0.288539	0.00093	0.0118854	SDHAF4	succinate dehydrogenase complex assembly factor 4
ENSBTAG00000020266	-0.678067	0.00093	0.0118854	SLC19A2	solute carrier family 19 member 2
ENSBTAG00000002030	1.13973	0.00093	0.0118854	SPP2	secreted phosphoprotein 2
ENSBTAG00000016629	0.692494	0.00094	0.0119661	ADCY9	adenylate cyclase 9
ENSBTAG00000018278	-0.302966	0.00094	0.0119661	ATP5PO	ATP synthase peripheral stalk subunit OSCP
ENSBTAG00000037533	-0.981033	0.00094	0.0119661	C4A	complement component 4A
ENSBTAG00000012849	0.548224	0.00094	0.0119661	COL4A1	collagen type IV alpha 1 chain
ENSBTAG00000006767	-0.317393	0.00095	0.0120816	MRPL13	mitochondrial ribosomal protein L13
ENSBTAG00000009207	-0.389528	0.00096	0.0121612	KMT2E	lysine methyltransferase 2E
ENSBTAG00000010715	-0.274112	0.00096	0.0121612	MRPL37	mitochondrial ribosomal protein L37
ENSBTAG00000011456	-0.476089	0.00096	0.0121612	NT5C3B	5'-nucleotidase, cytosolic IIIB
ENSBTAG00000013859	0.375101	0.00096	0.0121612	SCYL2	SCY1 like pseudokinase 2
ENSBTAG00000018178	-0.389528	0.00097	0.012276	NARF	nuclear prelamin A recognition factor
ENSBTAG00000000648	1.24072	0.001	0.0123201	ADAMTS5	ADAM metallopeptidase with thrombospondin type 1 motif 5
ENSBTAG00000007492	0.793482	0.001	0.0123201	ADAMTSL2	ADAMTS like 2
ENSBTAG00000019265	-0.317393	0.00099	0.0123201	AGK	acylglycerol kinase
ENSBTAG00000012365	-0.259685	0.001	0.0123201	ANP32A	acidic nuclear phosphoprotein 32 family member A
ENSBTAG00000014809	0.230831	0.00099	0.0123201	ANXA6	annexin A6
ENSBTAG00000001594	-0.447235	0.00099	0.0123201	ARL6IP4	ADP ribosylation factor like GTPase 6 interacting protein 4
ENSBTAG00000007109	0.591505	0.001	0.0123201	ASB2	ankyrin repeat and SOCS box containing 2
ENSBTAG00000015314	-0.51937	0.001	0.0123201	ASL	argininosuccinate lyase
ENSBTAG00000020123	-0.302966	0.00098	0.0123201	AUP1	AUP1 lipid droplet regulating VLDL assembly factor
ENSBTAG00000018790	0.476089	0.001	0.0123201	BVES	blood vessel epicardial substance
ENSBTAG00000010465	-0.591505	0.00099	0.0123201	C29H11orf98	chromosome 29 C11orf98 homolog
ENSBTAG00000009844	1.16858	0.001	0.0123201	CCN1	cellular communication network factor 1
ENSBTAG00000018050	0.591505	0.001	0.0123201	CDR2	cerebellar degeneration related protein 2
ENSBTAG00000006066	-0.302966	0.001	0.0123201	CDS2	CDP-diacylglycerol synthase 2
ENSBTAG00000014393	-0.375101	0.001	0.0123201	CLK2	CDC like kinase 2
ENSBTAG00000014873	-0.447235	0.00099	0.0123201	COA5	cytochrome c oxidase assembly factor 5
ENSBTAG00000011212	-0.245258	0.001	0.0123201	EIF3K	eukaryotic translation initiation factor 3 subunit K
ENSBTAG00000018925	-0.33182	0.00098	0.0123201	EXOSC3	exosome component 3
ENSBTAG00000038322	1.1253	0.001	0.0123201	LOC510613	zinc finger protein 664
ENSBTAG00000027610	-0.418382	0.001	0.0123201	RPL36A	60S ribosomal protein L36a
ENSBTAG00000012178	0.634786	0.001	0.0123201	NR1D1	nuclear receptor subfamily 1 group D member 1
ENSBTAG00000018894	-0.447235	0.001	0.0123201	PEX11G	peroxisomal biogenesis factor 11 gamma
ENSBTAG00000014771	-0.504943	0.001	0.0123201	RBMX2	RNA binding motif protein X-linked 2
ENSBTAG00000020573	0.577078	0.001	0.0123201	SCUBE2	signal peptide, CUB domain and EGF like domain containing 2
ENSBTAG00000020523	-0.66364	0.001	0.0123201	SLC10A5	solute carrier family 10 member 5
ENSBTAG00000019804	-0.476089	0.001	0.0123201	SNRNP25	small nuclear ribonucleoprotein U11/U12 subunit 25
ENSBTAG00000006075	-0.274112	0.001	0.0123201	SUCLG1	succinate-CoA ligase alpha subunit
ENSBTAG00000005893	-0.317393	0.001	0.0123201	TMEM68	transmembrane protein 68
ENSBTAG00000011064	-0.533797	0.0011	0.0131656	ADCK5	aarF domain containing kinase 5
ENSBTAG00000004922	0.403955	0.0011	0.0131656	AGPAT5	1-acylglycerol-3-phosphate O-acyltransferase 5
ENSBTAG00000001105	-0.375101	0.0011	0.0131656	ANXA4	annexin A4
ENSBTAG00000010114	-0.346247	0.0011	0.0131656	ARMCX5	armadillo repeat containing X-linked 5
ENSBTAG00000049541	-1.15416	0.0011	0.0131656	ASMT	acetylserotonin O-methyltransferase
ENSBTAG00000007564	0.461662	0.0011	0.0131656	BBS12	Bardet-Biedl syndrome 12
ENSBTAG00000047155	0.490516	0.0011	0.0131656	C28H10orf71	chromosome 28 C10orf71 homolog
ENSBTAG00000013882	-0.33182	0.0011	0.0131656	CHMP2A	charged multivesicular body protein 2A
ENSBTAG00000008571	0.66364	0.0011	0.0131656	CUX2	cut like homeobox 2
ENSBTAG00000009517	0.51937	0.0011	0.0131656	DBI	diazepam binding inhibitor, acyl-CoA binding protein
ENSBTAG00000012065	0.317393	0.0011	0.0131656	DNAJC3	DnaJ heat shock protein family (Hsp40) member C3
ENSBTAG00000054678	-0.533797	0.0011	0.0131656	DUSP15	dual specificity phosphatase 15
ENSBTAG00000007256	0.317393	0.0011	0.0131656	DYRK2	dual specificity tyrosine phosphorylation regulated kinase 2
ENSBTAG00000024803	0.605932	0.0011	0.0131656	ENDOD1	endonuclease domain containing 1
ENSBTAG00000014607	-0.375101	0.0011	0.0131656	EXOSC4	exosome component 4
ENSBTAG00000024115	0.750201	0.0011	0.0131656	FOXO6	forkhead box O6
ENSBTAG00000004120	-0.447235	0.0011	0.0131656	HEMK1	HemK methyltransferase family member 1
ENSBTAG00000002764	-0.548224	0.0011	0.0131656	IGFLR1	IGF like family receptor 1
ENSBTAG00000021671	-0.346247	0.0011	0.0131656	METTL18	methyltransferase like 18
ENSBTAG00000002075	0.490516	0.0011	0.0131656	MME	membrane metalloendopeptidase
ENSBTAG00000000993	-0.504943	0.0011	0.0131656	N4BP2L1	NEDD4 binding protein 2 like 1
ENSBTAG00000032764	-0.548224	0.0011	0.0131656	novel gene	novel gene
ENSBTAG00000033523	0.605932	0.0011	0.0131656	novel gene	novel gene
ENSBTAG00000052721	0.908898	0.0011	0.0131656	novel gene	novel gene
ENSBTAG00000018127	0.33182	0.0011	0.0131656	PPM1A	protein phosphatase, Mg2+/Mn2+ dependent 1A
ENSBTAG00000003228	-0.66364	0.0011	0.0131656	RPL3	ribosomal protein L3
ENSBTAG00000020795	-0.346247	0.0011	0.0131656	RPS21	ribosomal protein S21
ENSBTAG00000015222	-0.418382	0.0011	0.0131656	RSRP1	arginine and serine rich protein 1
ENSBTAG00000004155	-0.562651	0.0011	0.0131656	SPATA20	spermatogenesis associated 20
ENSBTAG00000018436	0.504943	0.0011	0.0131656	UBE2J1	ubiquitin conjugating enzyme E2 J1
ENSBTAG00000023611	-0.937752	0.0011	0.0131656	ZBTB32	zinc finger and BTB domain containing 32
ENSBTAG00000017605	-0.317393	0.0012	0.0139642	AK2	adenylate kinase 2
ENSBTAG00000003925	-0.317393	0.0012	0.0139642	C9H6orf120	chromosome 9 C6orf120 homolog
ENSBTAG00000022000	-0.375101	0.0012	0.0139642	CACNB2	calcium voltage-gated channel auxiliary subunit beta 2
ENSBTAG00000016592	-0.66364	0.0012	0.0139642	CAPN15	calpain 15
ENSBTAG00000011517	-0.403955	0.0012	0.0139642	CCDC106	coiled-coil domain containing 106
ENSBTAG00000002847	-0.403955	0.0012	0.0139642	D2HGDH	D-2-hydroxyglutarate dehydrogenase
ENSBTAG00000021928	-0.692494	0.0012	0.0139642	DIPK1B	divergent protein kinase domain 1B
ENSBTAG00000004587	0.403955	0.0012	0.0139642	DUSP6	dual specificity phosphatase 6
ENSBTAG00000018410	-0.461662	0.0012	0.0139642	EBPL	EBP like
ENSBTAG00000019376	0.418382	0.0012	0.0139642	FNDC3B	fibronectin type III domain containing 3B
ENSBTAG00000010366	-0.908898	0.0012	0.0139642	HCRTR1	hypocretin receptor 1
ENSBTAG00000008688	0.490516	0.0012	0.0139642	HEYL	hes related family bHLH transcription factor with YRPW motif like
ENSBTAG00000006846	-0.649213	0.0012	0.0139642	LGALS9	galectin 9
ENSBTAG00000051480	0.461662	0.0012	0.0139642	LOC112445031	fibroblast growth factor 13-like
ENSBTAG00000002082	0.33182	0.0012	0.0139642	MARCKS	myristoylated alanine rich protein kinase C substrate
ENSBTAG00000005871	-0.504943	0.0012	0.0139642	MECOM	MDS1 and EVI1 complex locus
ENSBTAG00000009702	0.721348	0.0012	0.0139642	MYH8	myosin heavy chain 8
ENSBTAG00000018237	1.45712	0.0012	0.0139642	MYO16	myosin XVI
ENSBTAG00000003279	-0.375101	0.0012	0.0139642	NDUFA10	NADH:ubiquinone oxidoreductase subunit A10
ENSBTAG00000018613	-0.346247	0.0012	0.0139642	NOL8	nucleolar protein 8
ENSBTAG00000032996	0.375101	0.0012	0.0139642	P4HA1	prolyl 4-hydroxylase subunit alpha 1
ENSBTAG00000010571	-0.317393	0.0012	0.0139642	PPAT	phosphoribosyl pyrophosphate amidotransferase
ENSBTAG00000002603	-0.288539	0.0012	0.0139642	PRPF39	pre-mRNA processing factor 39
ENSBTAG00000018478	-0.403955	0.0012	0.0139642	RPL7L1	ribosomal protein L7 like 1
ENSBTAG00000004788	-0.33182	0.0012	0.0139642	SDR39U1	short chain dehydrogenase/reductase family 39U member 1
ENSBTAG00000008527	-0.403955	0.0012	0.0139642	SRSF6	serine and arginine rich splicing factor 6
ENSBTAG00000005760	-0.403955	0.0012	0.0139642	TBC1D4	TBC1 domain family member 4
ENSBTAG00000006395	-0.302966	0.0012	0.0139642	TUBGCP2	tubulin gamma complex associated protein 2
ENSBTAG00000011343	-0.894471	0.0012	0.0139642	XAF1	XIAP associated factor 1
ENSBTAG00000035018	0.764628	0.0012	0.0139642	ZCCHC12	zinc finger CCHC-type containing 12
ENSBTAG00000007488	-0.317393	0.0012	0.0139642	ZFP90	ZFP90 zinc finger protein
ENSBTAG00000003764	0.389528	0.0013	0.0146687	AKIRIN2	akirin 2
ENSBTAG00000003092	-0.33182	0.0013	0.0146687	ANAPC5	anaphase promoting complex subunit 5
ENSBTAG00000010584	-0.317393	0.0013	0.0146687	AP2S1	adaptor related protein complex 2 subunit sigma 1
ENSBTAG00000025644	-0.375101	0.0013	0.0146687	CALM1	calmodulin 1
ENSBTAG00000003589	-0.288539	0.0013	0.0146687	COMMD3	COMM domain containing 3
ENSBTAG00000018560	0.461662	0.0013	0.0146687	DNAH3	dynein axonemal heavy chain 3
ENSBTAG00000023513	-0.375101	0.0013	0.0146687	DNAJC19	DnaJ heat shock protein family (Hsp40) member C19
ENSBTAG00000009888	0.403955	0.0013	0.0146687	DRAM2	DNA damage regulated autophagy modulator 2
ENSBTAG00000013674	-0.447235	0.0013	0.0146687	EDNRA	endothelin receptor type A
ENSBTAG00000017810	0.836763	0.0013	0.0146687	EFHC1	EF-hand domain containing 1
ENSBTAG00000012273	0.548224	0.0013	0.0146687	FAM131A	family with sequence similarity 131 member A
ENSBTAG00000053406	-0.288539	0.0013	0.0146687	FMC1	formation of mitochondrial complex V assembly factor 1 homolog
ENSBTAG00000017770	-0.259685	0.0013	0.0146687	FMC1-LUC7L2	putative RNA-binding protein Luc7-like 2
ENSBTAG00000046607	-0.346247	0.0013	0.0146687	JMJD7	jumonji domain containing 7
ENSBTAG00000020355	0.908898	0.0013	0.0146687	KLF4	Kruppel like factor 4
ENSBTAG00000017450	0.490516	0.0013	0.0146687	KLHL24	kelch like family member 24
ENSBTAG00000016131	0.533797	0.0013	0.0146687	NCAPG2	non-SMC condensin II complex subunit G2
ENSBTAG00000038330	-0.403955	0.0013	0.0146687	LOC516108	CG2446-like
ENSBTAG00000000172	0.245258	0.0013	0.0146687	PFKFB1	6-phosphofructo-2-kinase/fructose-2,6-biphosphatase 1
ENSBTAG00000009232	0.389528	0.0013	0.0146687	PIK3CA	phosphatidylinositol-4,5-bisphosphate 3-kinase catalytic subunit alpha
ENSBTAG00000021675	0.317393	0.0013	0.0146687	PJA2	praja ring finger ubiquitin ligase 2
ENSBTAG00000031750	-0.908898	0.0013	0.0146687	PLAC8B	placenta specific 8 B
ENSBTAG00000008909	-0.360674	0.0013	0.0146687	PNPT1	polyribonucleotide nucleotidyltransferase 1
ENSBTAG00000000789	-0.274112	0.0013	0.0146687	PPP1R7	protein phosphatase 1 regulatory subunit 7
ENSBTAG00000017244	-0.259685	0.0013	0.0146687	PRPF18	pre-mRNA processing factor 18
ENSBTAG00000011534	-0.721348	0.0013	0.0146687	RAMP1	receptor activity modifying protein 1
ENSBTAG00000014423	-0.274112	0.0013	0.0146687	RPL22	ribosomal protein L22
ENSBTAG00000013866	-0.403955	0.0013	0.0146687	RPS27	ribosomal protein S27
ENSBTAG00000005986	-0.548224	0.0013	0.0146687	SFT2D3	SFT2 domain containing 3
ENSBTAG00000008509	-0.764628	0.0013	0.0146687	SLC38A3	solute carrier family 38 member 3
ENSBTAG00000025221	-0.432809	0.0013	0.0146687	TEX30	testis expressed 30
ENSBTAG00000014737	0.504943	0.0013	0.0146687	VEGFC	vascular endothelial growth factor C
ENSBTAG00000016987	-0.735774	0.0013	0.0146687	WDCP	WD repeat and coiled coil containing
ENSBTAG00000006245	-0.346247	0.0013	0.0146687	WDR83	WD repeat domain 83
ENSBTAG00000003462	-0.577078	0.0013	0.0146687	ZNF135	zinc finger protein 135
ENSBTAG00000017313	1.03874	0.0014	0.0154225	ADA2	adenosine deaminase 2
ENSBTAG00000038132	-0.99546	0.0014	0.0154225	AIFM3	apoptosis inducing factor mitochondria associated 3
ENSBTAG00000007379	-0.85119	0.0014	0.0154225	ALK	ALK receptor tyrosine kinase
ENSBTAG00000008220	-0.735774	0.0014	0.0154225	C15H11orf71	chromosome 15 C11orf71 homolog
ENSBTAG00000050334	1.284	0.0014	0.0154225	CD83	CD83 molecule
ENSBTAG00000021777	-0.548224	0.0014	0.0154225	DOC2G	double C2, gamma
ENSBTAG00000037907	0.750201	0.0014	0.0154225	DSEL	dermatan sulfate epimerase like
ENSBTAG00000003569	0.418382	0.0014	0.0154225	DZIP1	DAZ interacting zinc finger protein 1
ENSBTAG00000011140	-0.245258	0.0014	0.0154225	FAM162A	family with sequence similarity 162 member A
ENSBTAG00000024958	0.274112	0.0014	0.0154225	FAM214A	family with sequence similarity 214 member A
ENSBTAG00000001906	-0.461662	0.0014	0.0154225	FANCA	FA complementation group A
ENSBTAG00000013436	-0.476089	0.0014	0.0154225	HAUS5	HAUS augmin like complex subunit 5
ENSBTAG00000005816	-0.548224	0.0014	0.0154225	IRF9	interferon regulatory factor 9
ENSBTAG00000016754	0.793482	0.0014	0.0154225	KLHL38	kelch like family member 38
ENSBTAG00000051904	-0.649213	0.0014	0.0154225	LOC521656	cytochrome P450, family 2, subfamily J
ENSBTAG00000011516	0.418382	0.0014	0.0154225	LRP12	LDL receptor related protein 12
ENSBTAG00000010422	0.432809	0.0014	0.0154225	MDM2	MDM2 proto-oncogene
ENSBTAG00000006150	-0.288539	0.0014	0.0154225	MRPS9	mitochondrial ribosomal protein S9
ENSBTAG00000053886	-0.375101	0.0014	0.0154225	NDUFAF8	NADH:ubiquinone oxidoreductase complex assembly factor 8
ENSBTAG00000042702	0.923325	0.0014	0.0154225	LOC112448315	small nucleolar RNA SNORA4
ENSBTAG00000052922	-0.591505	0.0014	0.0154225	novel gene	novel gene
ENSBTAG00000019347	0.721348	0.0014	0.0154225	PLXDC1	plexin domain containing 1
ENSBTAG00000018417	-0.302966	0.0014	0.0154225	PSMF1	proteasome inhibitor subunit 1
ENSBTAG00000021377	0.750201	0.0014	0.0154225	S100A14	S100 calcium binding protein A14
ENSBTAG00000014835	0.447235	0.0014	0.0154225	SPARC	secreted protein acidic and cysteine rich
ENSBTAG00000016661	-1.03874	0.0014	0.0154225	USP18	ubiquitin specific peptidase 18
ENSBTAG00000007362	-0.490516	0.0014	0.0154225	XPC	XPC complex subunit, DNA damage recognition and repair factor
ENSBTAG00000013353	-0.620359	0.0014	0.0154225	ZNF274	zinc finger protein 274
ENSBTAG00000021092	-0.981033	0.0015	0.0160617	ATP6V0D2	ATPase H+ transporting V0 subunit d2
ENSBTAG00000040295	-0.259685	0.0015	0.0160617	CHCHD2	coiled-coil-helix-coiled-coil-helix domain containing 2
ENSBTAG00000014643	-0.288539	0.0015	0.0160617	EEF1D	eukaryotic translation elongation factor 1 delta
ENSBTAG00000020186	-0.51937	0.0015	0.0160617	EIF1AD	eukaryotic translation initiation factor 1A domain containing
ENSBTAG00000040215	0.504943	0.0015	0.0160617	EIF4G3	eukaryotic translation initiation factor 4 gamma 3
ENSBTAG00000011263	-0.259685	0.0015	0.0160617	EIF6	eukaryotic translation initiation factor 6
ENSBTAG00000011431	-0.274112	0.0015	0.0160617	GBA2	glucosylceramidase beta 2
ENSBTAG00000001731	-0.360674	0.0015	0.0160617	GLYR1	glyoxylate reductase 1 homolog
ENSBTAG00000009357	0.533797	0.0015	0.0160617	IL34	interleukin 34
ENSBTAG00000018531	-0.346247	0.0015	0.0160617	JCHAIN	joining chain of multimeric IgA and IgM
ENSBTAG00000004189	0.432809	0.0015	0.0160617	MLXIP	Bos taurus MLX interacting protein (MLXIP), transcript variant 1, mRNA
ENSBTAG00000019542	-0.317393	0.0015	0.0160617	MRPL39	mitochondrial ribosomal protein L39
ENSBTAG00000016599	-0.201977	0.0015	0.0160617	MRPL53	mitochondrial ribosomal protein L53
ENSBTAG00000003315	-0.432809	0.0015	0.0160617	MRPL57	mitochondrial ribosomal protein L57
ENSBTAG00000019621	0.403955	0.0015	0.0160617	NDRG3	NDRG family member 3
ENSBTAG00000021491	-0.317393	0.0015	0.0160617	NDUFV3	NADH:ubiquinone oxidoreductase subunit V3
ENSBTAG00000053425	-0.418382	0.0015	0.0160617	novel gene	novel gene
ENSBTAG00000008648	-0.274112	0.0015	0.0160617	PRDX5	peroxiredoxin 5
ENSBTAG00000010356	0.33182	0.0015	0.0160617	RAB12	RAB12, member RAS oncogene family
ENSBTAG00000011505	0.389528	0.0015	0.0160617	RABEP1	rabaptin, RAB GTPase binding effector protein 1
ENSBTAG00000017441	-0.274112	0.0015	0.0160617	RPL27	ribosomal protein L27
ENSBTAG00000005349	-0.346247	0.0015	0.0160617	RPL27A	ribosomal protein L27a
ENSBTAG00000020139	-0.288539	0.0015	0.0160617	RPL7	ribosomal protein L7
ENSBTAG00000009908	-0.274112	0.0015	0.0160617	RPS3A	ribosomal protein S3A
ENSBTAG00000032265	-1.05317	0.0015	0.0160617	RTP4	receptor transporter protein 4
ENSBTAG00000003399	0.447235	0.0015	0.0160617	SMARCA5	SWI/SNF related, matrix associated, actin dependent regulator of chromatin, subfamily a, member 5
ENSBTAG00000008772	0.577078	0.0015	0.0160617	SMC2	structural maintenance of chromosomes 2
ENSBTAG00000010480	-0.360674	0.0015	0.0160617	TIMM50	translocase of inner mitochondrial membrane 50
ENSBTAG00000013235	-0.678067	0.0015	0.0160617	TINAGL1	tubulointerstitial nephritis antigen like 1
ENSBTAG00000013982	0.403955	0.0015	0.0160617	UACA	uveal autoantigen with coiled-coil domains and ankyrin repeats
ENSBTAG00000021651	-0.33182	0.0015	0.0160617	UQCRC2	ubiquinol-cytochrome c reductase core protein 2
ENSBTAG00000012976	0.490516	0.0015	0.0160617	WLS	Wnt ligand secretion mediator
ENSBTAG00000001603	0.317393	0.0015	0.0160617	YIPF7	Yip1 domain family member 7
ENSBTAG00000008492	-0.476089	0.0015	0.0160617	ZMYM3	zinc finger MYM-type containing 3
ENSBTAG00000015136	-0.259685	0.0016	0.0166661	AARSD1	alanyl-tRNA synthetase domain containing 1
ENSBTAG00000016740	0.490516	0.0016	0.0166661	ACLY	ATP citrate lyase
ENSBTAG00000017067	-0.389528	0.0016	0.0166661	BUD23	BUD23 rRNA methyltransferase and ribosome maturation factor
ENSBTAG00000054287	0.750201	0.0016	0.0166661	C1QTNF2	C1q and TNF related 2
ENSBTAG00000002271	0.490516	0.0016	0.0166661	CDADC1	cytidine and dCMP deaminase domain containing 1
ENSBTAG00000019511	-0.259685	0.0016	0.0166661	CDC123	cell division cycle 123
ENSBTAG00000008355	-0.403955	0.0016	0.0166661	CPSF1	cleavage and polyadenylation specific factor 1
ENSBTAG00000002501	-0.245258	0.0016	0.0166661	CUEDC2	CUE domain containing 2
ENSBTAG00000010659	0.302966	0.0016	0.0166661	CUX1	cut like homeobox 1
ENSBTAG00000026369	0.562651	0.0016	0.0166661	ENC1	ectodermal-neural cortex 1
ENSBTAG00000012484	-0.418382	0.0016	0.0166661	ENDOG	endonuclease G
ENSBTAG00000012970	0.476089	0.0016	0.0166661	FAM53B	family with sequence similarity 53 member B
ENSBTAG00000017631	-0.375101	0.0016	0.0166661	GFER	growth factor, augmenter of liver regeneration
ENSBTAG00000014029	0.360674	0.0016	0.0166661	HERC4	HECT and RLD domain containing E3 ubiquitin protein ligase 4
ENSBTAG00000001303	0.678067	0.0016	0.0166661	HSPB8	heat shock protein family B (small) member 8
ENSBTAG00000026657	-0.476089	0.0016	0.0166661	IFT27	intraflagellar transport 27
ENSBTAG00000013665	-0.577078	0.0016	0.0166661	KCNG2	potassium voltage-gated channel modifier subfamily G member 2
ENSBTAG00000012342	0.418382	0.0016	0.0166661	LIMA1	LIM domain and actin binding 1
ENSBTAG00000001795	-0.33182	0.0016	0.0166661	LONP1	lon peptidase 1, mitochondrial
ENSBTAG00000030301	0.389528	0.0016	0.0166661	MAP7D1	MAP7 domain containing 1
ENSBTAG00000014655	-1.11088	0.0016	0.0166661	MYO1A	myosin IA
ENSBTAG00000055247	-0.403955	0.0016	0.0166661	novel gene	novel gene
ENSBTAG00000003863	-0.403955	0.0016	0.0166661	PCED1A	PC-esterase domain containing 1A
ENSBTAG00000001274	0.692494	0.0016	0.0166661	PPM1L	protein phosphatase, Mg2+/Mn2+ dependent 1L
ENSBTAG00000021894	-0.33182	0.0016	0.0166661	PPOX	protoporphyrinogen oxidase
ENSBTAG00000020855	0.504943	0.0016	0.0166661	PTPN4	protein tyrosine phosphatase non-receptor type 4
ENSBTAG00000003788	0.51937	0.0016	0.0166661	RCC1	regulator of chromosome condensation 1
ENSBTAG00000055145	-0.432809	0.0016	0.0166661	SLC25A10	solute carrier family 25 member 10
ENSBTAG00000012041	-0.288539	0.0016	0.0166661	SPG7	SPG7 matrix AAA peptidase subunit, paraplegin
ENSBTAG00000012485	-0.447235	0.0016	0.0166661	SPOUT1	SPOUT domain containing methyltransferase 1
ENSBTAG00000027444	0.418382	0.0016	0.0166661	SVIL	supervillin
ENSBTAG00000011007	0.504943	0.0016	0.0166661	TTYH2	tweety family member 2
ENSBTAG00000019120	0.764628	0.0016	0.0166661	WDHD1	WD repeat and HMG-box DNA binding protein 1
ENSBTAG00000016299	-0.649213	0.0016	0.0166661	ZNF784	zinc finger protein 784
ENSBTAG00000010119	0.793482	0.0017	0.0171983	ALDH1A2	aldehyde dehydrogenase 1 family member A2
ENSBTAG00000013930	-0.302966	0.0017	0.0171983	ATP5F1C	ATP synthase F1 subunit gamma
ENSBTAG00000006420	0.33182	0.0017	0.0171983	BMPR2	bone morphogenetic protein receptor type 2
ENSBTAG00000023453	-0.375101	0.0017	0.0171983	C18H19orf54	chromosome 18 C19orf54 homolog
ENSBTAG00000019563	-0.533797	0.0017	0.0171983	C5H22orf23	chromosome 5 C22orf23 homolog
ENSBTAG00000004287	0.548224	0.0017	0.0171983	EVC	EvC ciliary complex subunit 1
ENSBTAG00000007900	-0.259685	0.0017	0.0171983	FIS1	fission, mitochondrial 1
ENSBTAG00000016915	-0.375101	0.0017	0.0171983	FLT1	fms related tyrosine kinase 1
ENSBTAG00000005546	-0.634786	0.0017	0.0171983	HOXB7	homeobox B7
ENSBTAG00000014918	0.403955	0.0017	0.0171983	IBA57	iron-sulfur cluster assembly factor IBA57
ENSBTAG00000021687	-0.793482	0.0017	0.0171983	JADE2	jade family PHD finger 2
ENSBTAG00000009451	0.418382	0.0017	0.0171983	JDP2	Jun dimerization protein 2
ENSBTAG00000003749	-0.562651	0.0017	0.0171983	KCNMB4	potassium calcium-activated channel subfamily M regulatory beta subunit 4
ENSBTAG00000017416	0.605932	0.0017	0.0171983	KPNA4	karyopherin subunit alpha 4
ENSBTAG00000004399	1.15416	0.0017	0.0171983	LRRN3	leucine rich repeat neuronal 3
ENSBTAG00000001419	-0.346247	0.0017	0.0171983	MRPL4	mitochondrial ribosomal protein L4
ENSBTAG00000016886	1.03874	0.0017	0.0171983	MT3	metallothionein 3
ENSBTAG00000032531	0.937752	0.0017	0.0171983	MUSTN1	musculoskeletal, embryonic nuclear protein 1
ENSBTAG00000019094	-0.533797	0.0017	0.0171983	NLE1	notchless homolog 1
ENSBTAG00000039341	-0.591505	0.0017	0.0171983	LOC100296121	zinc finger protein 525
ENSBTAG00000048885	-0.51937	0.0017	0.0171983	C17H22orf39	chromosome 17 C22orf39 homolog
ENSBTAG00000051359	0.764628	0.0017	0.0171983	novel gene	novel gene
ENSBTAG00000046122	0.706921	0.0017	0.0171983	NRARP	NOTCH regulated ankyrin repeat protein
ENSBTAG00000015416	-0.288539	0.0017	0.0171983	PEBP4	phosphatidylethanolamine binding protein 4
ENSBTAG00000006909	0.476089	0.0017	0.0171983	PIK3CB	phosphatidylinositol-4,5-bisphosphate 3-kinase catalytic subunit beta
ENSBTAG00000009441	-0.288539	0.0017	0.0171983	RBBP6	RB binding protein 6, ubiquitin ligase
ENSBTAG00000036297	-0.432809	0.0017	0.0171983	RBFA	ribosome binding factor A
ENSBTAG00000017751	0.793482	0.0017	0.0171983	RGS9	regulator of G protein signaling 9
ENSBTAG00000015767	0.245258	0.0017	0.0171983	RNF10	ring finger protein 10
ENSBTAG00000017463	-0.476089	0.0017	0.0171983	RPS19BP1	ribosomal protein S19 binding protein 1
ENSBTAG00000006487	-0.33182	0.0017	0.0171983	RPS9	ribosomal protein S9
ENSBTAG00000016795	0.634786	0.0017	0.0171983	RUFY3	RUN and FYVE domain containing 3
ENSBTAG00000014074	0.346247	0.0017	0.0171983	SNX13	sorting nexin 13
ENSBTAG00000031069	0.375101	0.0017	0.0171983	SNX24	sorting nexin 24
ENSBTAG00000046520	-0.389528	0.0017	0.0171983	TCFL5	transcription factor like 5
ENSBTAG00000013955	-0.418382	0.0017	0.0171983	TRAPPC9	trafficking protein particle complex 9
ENSBTAG00000003553	0.418382	0.0017	0.0171983	ZFP36L2	ZFP36 ring finger protein like 2
ENSBTAG00000007211	0.476089	0.0018	0.0178763	ASB12	ankyrin repeat and SOCS box containing 12
ENSBTAG00000000978	-0.302966	0.0018	0.0178763	ASH2L	ASH2 like, histone lysine methyltransferase complex subunit
ENSBTAG00000012587	-0.33182	0.0018	0.0178763	BABAM1	BRISC and BRCA1 A complex member 1
ENSBTAG00000019211	-0.418382	0.0018	0.0178763	BRIX1	biogenesis of ribosomes BRX1
ENSBTAG00000033395	-0.375101	0.0018	0.0178763	C25H16orf91	chromosome 25 C16orf91 homolog
ENSBTAG00000003130	0.591505	0.0018	0.0178763	CHRNA3	cholinergic receptor nicotinic alpha 3 subunit
ENSBTAG00000015639	-0.360674	0.0018	0.0178763	ERAL1	Era like 12S mitochondrial rRNA chaperone 1
ENSBTAG00000011651	0.447235	0.0018	0.0178763	HECTD2	HECT domain E3 ubiquitin protein ligase 2
ENSBTAG00000021039	-0.360674	0.0018	0.0178763	HNRNPM	heterogeneous nuclear ribonucleoprotein M
ENSBTAG00000055045	1.22629	0.0018	0.0178763	HSPB7	heat shock protein family B (small) member 7
ENSBTAG00000007389	-0.418382	0.0018	0.0178763	IFI35	interferon induced protein 35
ENSBTAG00000003396	-0.504943	0.0018	0.0178763	MAFB	MAF bZIP transcription factor B
ENSBTAG00000009153	-0.779055	0.0018	0.0178763	MLXIPL	MLX interacting protein like
ENSBTAG00000000061	0.577078	0.0018	0.0178763	PCDH7	protocadherin 7
ENSBTAG00000009545	0.591505	0.0018	0.0178763	PPEF1	protein phosphatase with EF-hand domain 1
ENSBTAG00000003474	0.836763	0.0018	0.0178763	RAB15	RAB15, member RAS oncogene family
ENSBTAG00000003205	-0.375101	0.0018	0.0178763	RPL35	ribosomal protein L35
ENSBTAG00000021372	0.389528	0.0018	0.0178763	SEPTIN11	septin 11
ENSBTAG00000013319	-0.447235	0.0018	0.0178763	SMCO1	single-pass membrane protein with coiled-coil domains 1
ENSBTAG00000042493	0.447235	0.0018	0.0178763	SNORA70	Small nucleolar RNA SNORA70
ENSBTAG00000021614	-0.418382	0.0018	0.0178763	TASP1	taspase 1
ENSBTAG00000005062	-0.634786	0.0018	0.0178763	TEC	tec protein tyrosine kinase
ENSBTAG00000026320	-0.216404	0.0018	0.0178763	VPS28	VPS28 subunit of ESCRT-I
ENSBTAG00000021789	-0.259685	0.0018	0.0178763	ZNF574	zinc finger protein 574
ENSBTAG00000017455	-0.476089	0.0019	0.018447	ADAM9	ADAM metallopeptidase domain 9
ENSBTAG00000015381	0.418382	0.0019	0.018447	ARHGAP18	Rho GTPase activating protein 18
ENSBTAG00000008963	0.649213	0.0019	0.018447	CIT	citron rho-interacting serine/threonine kinase
ENSBTAG00000044202	0.591505	0.0019	0.018447	CNKSR2	connector enhancer of kinase suppressor of Ras 2
ENSBTAG00000003505	0.403955	0.0019	0.018447	DCN	decorin
ENSBTAG00000019106	-0.288539	0.0019	0.018447	EIF1B	eukaryotic translation initiation factor 1B
ENSBTAG00000049308	0.591505	0.0019	0.018447	GAS2L3	growth arrest specific 2 like 3
ENSBTAG00000007835	-0.504943	0.0019	0.018447	GPT	glutamic--pyruvic transaminase
ENSBTAG00000009839	-0.591505	0.0019	0.018447	GSTK1	glutathione S-transferase kappa 1
ENSBTAG00000010120	0.389528	0.0019	0.018447	HERC3	HECT and RLD domain containing E3 ubiquitin protein ligase 3
ENSBTAG00000018768	-0.389528	0.0019	0.018447	HMGN1	high mobility group nucleosome binding domain 1
ENSBTAG00000018598	0.346247	0.0019	0.018447	HSPB6	heat shock protein family B (small) member 6
ENSBTAG00000033267	0.562651	0.0019	0.018447	LIN9	lin-9 DREAM MuvB core complex component
ENSBTAG00000009334	-0.302966	0.0019	0.018447	NDUFA5	NADH:ubiquinone oxidoreductase subunit A5
ENSBTAG00000023978	-0.605932	0.0019	0.018447	LOC617475	coagulation factor VIII-associated 1-like
ENSBTAG00000039722	-0.721348	0.0019	0.018447	LOC782061	aldo-keto reductase family 1, member C1-like
ENSBTAG00000045568	-0.274112	0.0019	0.018447	novel gene	novel gene
ENSBTAG00000006911	-0.230831	0.0019	0.018447	NUP107	nucleoporin 107
ENSBTAG00000020865	0.403955	0.0019	0.018447	PELI1	pellino E3 ubiquitin protein ligase 1
ENSBTAG00000000770	0.548224	0.0019	0.018447	PGM2L1	phosphoglucomutase 2 like 1
ENSBTAG00000024542	-0.245258	0.0019	0.018447	PIGC	phosphatidylinositol glycan anchor biosynthesis class C
ENSBTAG00000037493	-0.259685	0.0019	0.018447	PUF60	poly(U) binding splicing factor 60
ENSBTAG00000012044	-0.375101	0.0019	0.018447	RPL13	ribosomal protein L13
ENSBTAG00000015119	0.403955	0.0019	0.018447	SIK3	SIK family kinase 3
ENSBTAG00000021875	1.21186	0.0019	0.018447	SLC41A2	solute carrier family 41 member 2
ENSBTAG00000003526	-0.562651	0.0019	0.018447	SYNE3	spectrin repeat containing nuclear envelope family member 3
ENSBTAG00000008075	-0.317393	0.0019	0.018447	TRAPPC4	trafficking protein particle complex 4
ENSBTAG00000018267	0.504943	0.0019	0.018447	TRIM54	tripartite motif containing 54
ENSBTAG00000048054	-0.504943	0.0019	0.018447	UAP1L1	UDP-N-acetylglucosamine pyrophosphorylase 1 like 1
ENSBTAG00000020296	0.562651	0.0019	0.018447	UBR3	ubiquitin protein ligase E3 component n-recognin 3
ENSBTAG00000009902	0.418382	0.002	0.0191464	AKR1B1	aldo-keto reductase family 1, member B1
ENSBTAG00000046333	0.634786	0.002	0.0191464	C6H4orf54	chromosome 6 C4orf54 homolog
ENSBTAG00000007142	0.577078	0.002	0.0191464	CPPED1	calcineurin like phosphoesterase domain containing 1
ENSBTAG00000013501	-0.605932	0.002	0.0191464	DHRS13	dehydrogenase/reductase 13
ENSBTAG00000000898	0.721348	0.002	0.0191464	F2RL2	coagulation factor II thrombin receptor like 2
ENSBTAG00000005897	-0.432809	0.002	0.0191464	FNTB	farnesyltransferase, CAAX box, beta
ENSBTAG00000008313	-0.605932	0.002	0.0191464	KLF15	Kruppel like factor 15
ENSBTAG00000001176	0.706921	0.002	0.0191464	LRRN1	leucine rich repeat neuronal 1
ENSBTAG00000001094	-0.865617	0.002	0.0191464	MTUS2	microtubule associated scaffold protein 2
ENSBTAG00000004115	-0.504943	0.002	0.0191464	MYLIP	myosin regulatory light chain interacting protein
ENSBTAG00000021945	0.432809	0.002	0.0191464	NID2	nidogen 2
ENSBTAG00000031548	-0.51937	0.002	0.0191464	LOC514257	uncharacterized LOC514257
ENSBTAG00000033449	-0.923325	0.002	0.0191464	novel gene	novel gene
ENSBTAG00000008940	-1.47155	0.002	0.0191464	NPTX1	neuronal pentraxin 1
ENSBTAG00000026248	-0.346247	0.002	0.0191464	POP7	POP7 homolog, ribonuclease P/MRP subunit
ENSBTAG00000018857	0.403955	0.002	0.0191464	RAB4A	RAB4A, member RAS oncogene family
ENSBTAG00000021980	0.735774	0.002	0.0191464	RASSF8	Ras association domain family member 8
ENSBTAG00000051254	-0.375101	0.002	0.0191464	RPL37A	ribosomal protein L37a
ENSBTAG00000005240	-0.476089	0.002	0.0191464	ZNF605	zinc finger protein 605
ENSBTAG00000021715	-0.389528	0.0021	0.0196979	ADPRHL2	ADP-ribosylhydrolase like 2
ENSBTAG00000010719	0.432809	0.0021	0.0196979	ANGPTL1	angiopoietin like 1
ENSBTAG00000031185	-0.360674	0.0021	0.0196979	ATRAID	all-trans retinoic acid induced differentiation factor
ENSBTAG00000016855	-0.288539	0.0021	0.0196979	BUD13	BUD13 homolog
ENSBTAG00000004358	-0.403955	0.0021	0.0196979	DARS2	aspartyl-tRNA synthetase 2, mitochondrial
ENSBTAG00000010773	-0.274112	0.0021	0.0196979	GNPAT	glyceronephosphate O-acyltransferase
ENSBTAG00000034349	-1.11088	0.0021	0.0196979	IFI44	interferon induced protein 44
ENSBTAG00000019883	-0.259685	0.0021	0.0196979	IST1	IST1 factor associated with ESCRT-III
ENSBTAG00000008350	0.476089	0.0021	0.0196979	KLHL21	kelch like family member 21
ENSBTAG00000047431	1.1253	0.0021	0.0196979	LOC112448922	small nucleolar RNA SNORA42/SNORA80 family
ENSBTAG00000052796	-0.649213	0.0021	0.0196979	LOC614914	uncharacterized LOC614914
ENSBTAG00000017021	0.288539	0.0021	0.0196979	MCM4	minichromosome maintenance complex component 4
ENSBTAG00000003049	0.533797	0.0021	0.0196979	MICALL2	MICAL like 2
ENSBTAG00000013282	-0.360674	0.0021	0.0196979	NECAP2	NECAP endocytosis associated 2
ENSBTAG00000049014	-0.432809	0.0021	0.0196979	novel gene	novel gene
ENSBTAG00000052226	1.1253	0.0021	0.0196979	novel gene	novel gene
ENSBTAG00000007247	0.591505	0.0021	0.0196979	NUF2	NUF2 component of NDC80 kinetochore complex
ENSBTAG00000008236	-0.620359	0.0021	0.0196979	OR51E2	olfactory receptor 51E2
ENSBTAG00000009304	-0.346247	0.0021	0.0196979	PDCD5	programmed cell death 5
ENSBTAG00000001788	0.562651	0.0021	0.0196979	PDPN	podoplanin
ENSBTAG00000049864	0.389528	0.0021	0.0196979	PPP1R9B	protein phosphatase 1 regulatory subunit 9B
ENSBTAG00000018451	0.504943	0.0021	0.0196979	PTMS	parathymosin
ENSBTAG00000039731	0.461662	0.0021	0.0196979	RND3	Rho family GTPase 3
ENSBTAG00000031723	-0.288539	0.0021	0.0196979	RPL6	ribosomal protein L6
ENSBTAG00000009639	-0.807909	0.0021	0.0196979	SMPD3	sphingomyelin phosphodiesterase 3
ENSBTAG00000047524	-0.375101	0.0021	0.0196979	TMEM200B	transmembrane protein 200B
ENSBTAG00000035995	0.721348	0.0021	0.0196979	TNFAIP2	TNF alpha induced protein 2
ENSBTAG00000019822	0.620359	0.0021	0.0196979	TPPP3	tubulin polymerization promoting protein family member 3
ENSBTAG00000001164	-0.432809	0.0022	0.0203137	ACAD10	acyl-CoA dehydrogenase family, member 10
ENSBTAG00000001744	-0.447235	0.0022	0.0203137	BET1L	Bet1 golgi vesicular membrane trafficking protein like
ENSBTAG00000032092	0.447235	0.0022	0.0203137	CDH11	cadherin 11
ENSBTAG00000048620	-0.317393	0.0022	0.0203137	CEBPZOS	CEBPZ opposite strand
ENSBTAG00000007117	-0.432809	0.0022	0.0203137	CTC1	CST telomere replication complex component 1
ENSBTAG00000015178	-0.360674	0.0022	0.0203137	ECI2	enoyl-CoA delta isomerase 2
ENSBTAG00000025778	-0.33182	0.0022	0.0203137	EMC9	ER membrane protein complex subunit 9
ENSBTAG00000020132	-0.288539	0.0022	0.0203137	HPF1	histone PARylation factor 1
ENSBTAG00000008380	0.793482	0.0022	0.0203137	ITGA11	integrin subunit alpha 11
ENSBTAG00000036101	-0.692494	0.0022	0.0203137	KYAT1	kynurenine aminotransferase 1
ENSBTAG00000031834	-0.476089	0.0022	0.0203137	LOC514011	uncharacterized LOC514011
ENSBTAG00000046017	0.317393	0.0022	0.0203137	POPDC3	popeye domain containing 3
ENSBTAG00000008719	0.779055	0.0022	0.0203137	PRKCD	protein kinase C delta
ENSBTAG00000006703	-0.51937	0.0022	0.0203137	PTGDR	prostaglandin D2 receptor
ENSBTAG00000002468	-0.678067	0.0022	0.0203137	RPS28	ribosomal protein S28
ENSBTAG00000005990	-0.389528	0.0022	0.0203137	S1PR1	sphingosine-1-phosphate receptor 1
ENSBTAG00000047450	-0.317393	0.0022	0.0203137	SFR1	SWI5 dependent homologous recombination repair protein 1
ENSBTAG00000009077	-0.375101	0.0022	0.0203137	SNRPA	small nuclear ribonucleoprotein polypeptide A
ENSBTAG00000017802	0.562651	0.0022	0.0203137	THRB	thyroid hormone receptor beta
ENSBTAG00000005370	0.51937	0.0022	0.0203137	TMTC1	transmembrane O-mannosyltransferase targeting cadherins 1
ENSBTAG00000001356	0.346247	0.0022	0.0203137	USP38	ubiquitin specific peptidase 38
ENSBTAG00000005221	0.403955	0.0022	0.0203137	WNK1	WNK lysine deficient protein kinase 1
ENSBTAG00000015226	0.692494	0.0023	0.0209252	BRSK1	BR serine/threonine kinase 1
ENSBTAG00000039727	-0.764628	0.0023	0.0209252	DCLK3	doublecortin like kinase 3
ENSBTAG00000004799	0.346247	0.0023	0.0209252	DENND2A	DENN domain containing 2A
ENSBTAG00000015457	0.375101	0.0023	0.0209252	FGFR1	fibroblast growth factor receptor 1
ENSBTAG00000022155	0.461662	0.0023	0.0209252	FSTL1	follistatin like 1
ENSBTAG00000001132	0.418382	0.0023	0.0209252	GTDC1	glycosyltransferase like domain containing 1
ENSBTAG00000019018	-0.966606	0.0023	0.0209252	LOC112441484	interferon-induced transmembrane protein 3-like
ENSBTAG00000014328	-0.562651	0.0023	0.0209252	MGC138914	uncharacterized LOC512219
ENSBTAG00000023372	1.15416	0.0023	0.0209252	MYCN	MYCN proto-oncogene, bHLH transcription factor
ENSBTAG00000006324	0.562651	0.0023	0.0209252	NAB2	NGFI-A binding protein 2
ENSBTAG00000051191	-0.779055	0.0023	0.0209252	novel gene	novel gene
ENSBTAG00000052883	1.11088	0.0023	0.0209252	novel gene	novel gene
ENSBTAG00000017281	-0.533797	0.0023	0.0209252	OPLAH	5-oxoprolinase, ATP-hydrolysing
ENSBTAG00000019342	0.750201	0.0023	0.0209252	OSBPL3	oxysterol binding protein like 3
ENSBTAG00000011614	-0.476089	0.0023	0.0209252	PDE7A	phosphodiesterase 7A
ENSBTAG00000009533	-0.432809	0.0023	0.0209252	RPL3L	ribosomal protein L3 like
ENSBTAG00000011437	0.981033	0.0023	0.0209252	SIK1	salt inducible kinase 1
ENSBTAG00000000848	-0.302966	0.0023	0.0209252	SNRNP200	small nuclear ribonucleoprotein U5 subunit 200
ENSBTAG00000021785	-0.302966	0.0023	0.0209252	TMEM219	transmembrane protein 219
ENSBTAG00000011744	0.735774	0.0023	0.0209252	USP31	ubiquitin specific peptidase 31
ENSBTAG00000004620	-0.533797	0.0023	0.0209252	ZNF133	zinc finger protein 133
ENSBTAG00000002843	-0.360674	0.0024	0.0214746	ACOT4	acyl-CoA thioesterase 4
ENSBTAG00000015278	-0.33182	0.0024	0.0214746	ARPC5L	actin related protein 2/3 complex subunit 5 like
ENSBTAG00000022032	-0.389528	0.0024	0.0214746	CHCHD10	coiled-coil-helix-coiled-coil-helix domain containing 10
ENSBTAG00000012509	0.302966	0.0024	0.0214746	DYRK1B	dual specificity tyrosine phosphorylation regulated kinase 1B
ENSBTAG00000010819	0.51937	0.0024	0.0214746	HMBOX1	homeobox containing 1
ENSBTAG00000001140	-0.432809	0.0024	0.0214746	IAH1	isoamyl acetate hydrolyzing esterase 1
ENSBTAG00000013066	-0.461662	0.0024	0.0214746	IGF2	Bos taurus insulin like growth factor 2 (IGF2)
ENSBTAG00000015935	-0.375101	0.0024	0.0214746	IYD	iodotyrosine deiodinase
ENSBTAG00000052791	0.807909	0.0024	0.0214746	JUND	JunD proto-oncogene, AP-1 transcription factor subunit
ENSBTAG00000010976	0.33182	0.0024	0.0214746	KANK1	KN motif and ankyrin repeat domains 1
ENSBTAG00000006613	-0.302966	0.0024	0.0214746	METTL17	methyltransferase like 17
ENSBTAG00000027879	-0.274112	0.0024	0.0214746	MPC1	mitochondrial pyruvate carrier 1
ENSBTAG00000019025	-0.418382	0.0024	0.0214746	NDUFA11	NADH:ubiquinone oxidoreductase subunit A11
ENSBTAG00000052038	1.21186	0.0024	0.0214746	novel gene	novel gene
ENSBTAG00000047357	-0.461662	0.0024	0.0214746	RNF208	ring finger protein 208
ENSBTAG00000005211	-0.245258	0.0024	0.0214746	RPL4	ribosomal protein L4
ENSBTAG00000008717	0.533797	0.0024	0.0214746	SERPINE2	serpin family E member 2
ENSBTAG00000008915	-0.302966	0.0024	0.0214746	SF3B1	splicing factor 3b subunit 1
ENSBTAG00000018258	-0.403955	0.0024	0.0214746	SRSF2	serine and arginine rich splicing factor 2
ENSBTAG00000006116	-0.375101	0.0024	0.0214746	SUGP1	SURP and G-patch domain containing 1
ENSBTAG00000015010	0.288539	0.0024	0.0214746	TBC1D23	TBC1 domain family member 23
ENSBTAG00000002554	0.360674	0.0024	0.0214746	TCAF1	TRPM8 channel associated factor 1
ENSBTAG00000017035	-0.274112	0.0024	0.0214746	USF2	upstream transcription factor 2, c-fos interacting
ENSBTAG00000002643	-0.360674	0.0024	0.0214746	VPS52	VPS52 subunit of GARP complex
ENSBTAG00000017278	0.533797	0.0025	0.0220958	ACBD5	acyl-CoA binding domain containing 5
ENSBTAG00000016481	0.375101	0.0025	0.0220958	CALU	calumenin
ENSBTAG00000007993	0.360674	0.0025	0.0220958	CORO1C	coronin 1C
ENSBTAG00000015263	-0.389528	0.0025	0.0220958	CPSF7	cleavage and polyadenylation specific factor 7
ENSBTAG00000016060	0.952179	0.0025	0.0220958	CREM	cAMP responsive element modulator
ENSBTAG00000008617	-0.360674	0.0025	0.0220958	CSTF3	cleavage stimulation factor subunit 3
ENSBTAG00000016560	-0.403955	0.0025	0.0220958	DNAJC4	DnaJ heat shock protein family (Hsp40) member C4
ENSBTAG00000005932	-0.504943	0.0025	0.0220958	FAM184B	family with sequence similarity 184 member B
ENSBTAG00000020930	-0.33182	0.0025	0.0220958	GEMIN2	gem nuclear organelle associated protein 2
ENSBTAG00000052306	-0.591505	0.0025	0.0220958	IFITM3	interferon induced transmembrane protein 3
ENSBTAG00000032114	-0.490516	0.0025	0.0220958	LOC788541	60S ribosomal protein L7 pseudogene
ENSBTAG00000051111	0.750201	0.0025	0.0220958	novel gene	novel gene
ENSBTAG00000024888	0.432809	0.0025	0.0220958	PDE5A	phosphodiesterase 5A
ENSBTAG00000014540	-0.389528	0.0025	0.0220958	PERM1	PPARGC1 and ESRR induced regulator, muscle 1
ENSBTAG00000049833	-0.317393	0.0025	0.0220958	RPL39	ribosomal protein L39
ENSBTAG00000003907	-0.577078	0.0025	0.0220958	TSPAN14	tetraspanin 14
ENSBTAG00000000026	-0.375101	0.0025	0.0220958	VPS33B	VPS33B late endosome and lysosome associated
ENSBTAG00000027431	-0.447235	0.0025	0.0220958	ZNF227	zinc finger protein 227
ENSBTAG00000008801	-0.418382	0.0026	0.0227325	ATPAF2	ATP synthase mitochondrial F1 complex assembly factor 2
ENSBTAG00000014807	0.447235	0.0026	0.0227325	DPP8	dipeptidyl peptidase 8
ENSBTAG00000010549	0.764628	0.0026	0.0227325	IFRD1	interferon related developmental regulator 1
ENSBTAG00000000603	-0.360674	0.0026	0.0227325	JAM2	junctional adhesion molecule 2
ENSBTAG00000019900	0.706921	0.0026	0.0227325	LNPEP	leucyl and cystinyl aminopeptidase
ENSBTAG00000048608	-1.25514	0.0026	0.0227325	LOC112444653	5.8S ribosomal RNA
ENSBTAG00000051542	-0.274112	0.0026	0.0227325	LOC530929	cytochrome P450, family 2, subfamily J
ENSBTAG00000052347	-0.476089	0.0026	0.0227325	LOC539166	zinc finger protein 133
ENSBTAG00000015172	0.447235	0.0026	0.0227325	MCM6	minichromosome maintenance complex component 6
ENSBTAG00000051443	-0.346247	0.0026	0.0227325	novel gene	novel gene
ENSBTAG00000007513	-0.346247	0.0026	0.0227325	PGAM5	PGAM family member 5, mitochondrial serine/threonine protein phosphatase
ENSBTAG00000043302	-0.66364	0.0026	0.0227325	SNORD31	Small nucleolar RNA SNORD31
ENSBTAG00000017945	-0.288539	0.0026	0.0227325	TCEANC	transcription elongation factor A N-terminal and central domain containing
ENSBTAG00000014714	-0.288539	0.0026	0.0227325	TUBGCP5	tubulin gamma complex associated protein 5
ENSBTAG00000054776	-0.591505	0.0026	0.0227325	TXNDC17	thioredoxin domain containing 17
ENSBTAG00000000913	-0.418382	0.0026	0.0227325	UQCR10	ubiquinol-cytochrome c reductase, complex III subunit X
ENSBTAG00000014461	-0.245258	0.0027	0.0233092	ANAPC13	anaphase promoting complex subunit 13
ENSBTAG00000008341	0.51937	0.0027	0.0233092	ARSB	arylsulfatase B
ENSBTAG00000004874	-0.346247	0.0027	0.0233092	AURKAIP1	aurora kinase A interacting protein 1
ENSBTAG00000035735	0.274112	0.0027	0.0233092	BIRC2	baculoviral IAP repeat containing 2
ENSBTAG00000017804	0.274112	0.0027	0.0233092	BNIP3	BCL2 interacting protein 3
ENSBTAG00000015802	0.418382	0.0027	0.0233092	CREB3L2	cAMP responsive element binding protein 3 like 2
ENSBTAG00000007216	0.504943	0.0027	0.0233092	DPF1	double PHD fingers 1
ENSBTAG00000023523	0.317393	0.0027	0.0233092	GKAP1	G kinase anchoring protein 1
ENSBTAG00000018465	0.548224	0.0027	0.0233092	KCNAB1	potassium voltage-gated channel subfamily A member regulatory beta subunit 1
ENSBTAG00000020658	-0.461662	0.0027	0.0233092	LNX1	ligand of numb-protein X 1
ENSBTAG00000003653	-0.346247	0.0027	0.0233092	LYAR	Ly1 antibody reactive
ENSBTAG00000006135	-0.461662	0.0027	0.0233092	MAP1LC3A	microtubule associated protein 1 light chain 3 alpha
ENSBTAG00000040063	-0.418382	0.0027	0.0233092	novel gene	novel gene
ENSBTAG00000049266	-0.620359	0.0027	0.0233092	novel gene	novel gene
ENSBTAG00000051316	0.605932	0.0027	0.0233092	novel gene	novel gene
ENSBTAG00000047676	-0.764628	0.0027	0.0233092	PRODH	proline dehydrogenase (oxidase) 1
ENSBTAG00000011905	0.51937	0.0027	0.0233092	RRAS2	RAS related 2
ENSBTAG00000032374	-0.317393	0.0027	0.0233092	SELENOK	selenoprotein K
ENSBTAG00000021540	-0.403955	0.0027	0.0233092	WDR11	WD repeat domain 11
ENSBTAG00000003401	0.317393	0.0028	0.0237626	ACTR3	actin related protein 3
ENSBTAG00000012305	0.317393	0.0028	0.0237626	ADGRL2	adhesion G protein-coupled receptor L2
ENSBTAG00000014788	0.461662	0.0028	0.0237626	AKAP12	A-kinase anchoring protein 12
ENSBTAG00000020996	0.33182	0.0028	0.0237626	CLDND1	claudin domain containing 1
ENSBTAG00000020107	-0.476089	0.0028	0.0237626	DNASE1	deoxyribonuclease 1
ENSBTAG00000020807	-0.317393	0.0028	0.0237626	FAU	FAU ubiquitin like and ribosomal protein S30 fusion
ENSBTAG00000014769	-0.432809	0.0028	0.0237626	GMEB2	glucocorticoid modulatory element binding protein 2
ENSBTAG00000013632	0.779055	0.0028	0.0237626	GRM4	glutamate metabotropic receptor 4
ENSBTAG00000015009	-0.360674	0.0028	0.0237626	LAMTOR4	late endosomal/lysosomal adaptor, MAPK and MTOR activator 4
ENSBTAG00000012314	1.02431	0.0028	0.0237626	LDLR	low density lipoprotein receptor
ENSBTAG00000021183	0.490516	0.0028	0.0237626	MAP3K21	mitogen-activated protein kinase kinase kinase 21
ENSBTAG00000020981	0.346247	0.0028	0.0237626	MARCHF5	membrane associated ring-CH-type finger 5
ENSBTAG00000025526	-0.403955	0.0028	0.0237626	MDC1	mediator of DNA damage checkpoint 1
ENSBTAG00000050426	-0.317393	0.0028	0.0237626	MVB12B	multivesicular body subunit 12B
ENSBTAG00000016024	0.504943	0.0028	0.0237626	MYL12A	myosin, light chain 12A, regulatory, non-sarcomeric
ENSBTAG00000012998	0.274112	0.0028	0.0237626	NAA30	N(alpha)-acetyltransferase 30, NatC catalytic subunit
ENSBTAG00000000404	-0.274112	0.0028	0.0237626	NAXE	NAD(P)HX epimerase
ENSBTAG00000004295	-0.346247	0.0028	0.0237626	NDUFA8	NADH:ubiquinone oxidoreductase subunit A8
ENSBTAG00000021872	0.634786	0.0028	0.0237626	RASGRP1	RAS guanyl releasing protein 1
ENSBTAG00000006104	-0.230831	0.0028	0.0237626	SNU13	small nuclear ribonucleoprotein 13
ENSBTAG00000013196	-0.678067	0.0028	0.0237626	STK17B	serine/threonine kinase 17b
ENSBTAG00000007456	-0.418382	0.0028	0.0237626	TAZ	tafazzin
ENSBTAG00000006222	0.51937	0.0028	0.0237626	TFDP2	transcription factor Dp-2
ENSBTAG00000018496	-0.317393	0.0028	0.0237626	TIMM17B	translocase of inner mitochondrial membrane 17B
ENSBTAG00000012622	-0.259685	0.0028	0.0237626	TRA2A	transformer 2 alpha homolog
ENSBTAG00000020699	0.880044	0.0028	0.0237626	TSPAN11	tetraspanin 11
ENSBTAG00000011350	0.33182	0.0029	0.0243727	CCNQ	cyclin Q
ENSBTAG00000024756	-0.548224	0.0029	0.0243727	DENND6B	DENN domain containing 6B
ENSBTAG00000008756	-0.779055	0.0029	0.0243727	ELF3	E74 like ETS transcription factor 3
ENSBTAG00000018725	0.403955	0.0029	0.0243727	FBLIM1	filamin binding LIM protein 1
ENSBTAG00000005116	-0.360674	0.0029	0.0243727	FKBP15	FKBP prolyl isomerase 15
ENSBTAG00000009462	-0.259685	0.0029	0.0243727	MDH2	malate dehydrogenase 2
ENSBTAG00000007187	-0.634786	0.0029	0.0243727	novel gene	novel gene
ENSBTAG00000053812	0.750201	0.0029	0.0243727	novel gene	novel gene
ENSBTAG00000010126	-0.302966	0.0029	0.0243727	PCIF1	PDX1 C-terminal inhibiting factor 1
ENSBTAG00000006125	0.793482	0.0029	0.0243727	PLK3	polo like kinase 3
ENSBTAG00000002052	0.447235	0.0029	0.0243727	PLOD1	procollagen-lysine,2-oxoglutarate 5-dioxygenase 1
ENSBTAG00000014226	-0.302966	0.0029	0.0243727	RPL34	ribosomal protein L34
ENSBTAG00000013358	-0.432809	0.0029	0.0243727	RPS23	ribosomal protein S23
ENSBTAG00000007578	0.634786	0.0029	0.0243727	SHTN1	shootin 1
ENSBTAG00000008428	0.807909	0.0029	0.0243727	UPP1	uridine phosphorylase 1
ENSBTAG00000020583	-0.432809	0.003	0.0248757	AASDH	aminoadipate-semialdehyde dehydrogenase
ENSBTAG00000030632	-0.302966	0.003	0.0248757	ALG10	ALG10, alpha-1,2-glucosyltransferase
ENSBTAG00000000879	-0.51937	0.003	0.0248757	C14H8orf33	chromosome 14 C8orf33 homolog
ENSBTAG00000017458	0.66364	0.003	0.0248757	CALCR	calcitonin receptor
ENSBTAG00000000160	-0.952179	0.003	0.0248757	CBS	cystathionine beta-synthase
ENSBTAG00000014373	-0.360674	0.003	0.0248757	CETN3	centrin 3
ENSBTAG00000008714	0.836763	0.003	0.0248757	CLSTN2	calsyntenin 2
ENSBTAG00000020331	-0.288539	0.003	0.0248757	COQ6	coenzyme Q6, monooxygenase
ENSBTAG00000021394	-0.317393	0.003	0.0248757	FITM1	fat storage inducing transmembrane protein 1
ENSBTAG00000055281	-0.461662	0.003	0.0248757	LOC100848357	uncharacterized LOC100848357
ENSBTAG00000005845	-0.317393	0.003	0.0248757	MPI	mannose phosphate isomerase
ENSBTAG00000038849	0.476089	0.003	0.0248757	TRDN	triadin
ENSBTAG00000052420	-0.923325	0.003	0.0248757	novel gene	novel gene
ENSBTAG00000004179	-0.461662	0.003	0.0248757	PSMD9	proteasome 26S subunit, non-ATPase 9
ENSBTAG00000007321	-0.302966	0.003	0.0248757	SREK1	splicing regulatory glutamic acid and lysine rich protein 1
ENSBTAG00000018358	-0.360674	0.003	0.0248757	STAC3	SH3 and cysteine rich domain 3
ENSBTAG00000019182	-0.375101	0.003	0.0248757	TIA1	TIA1 cytotoxic granule associated RNA binding protein
ENSBTAG00000005393	0.317393	0.003	0.0248757	TIPRL	TOR signaling pathway regulator
ENSBTAG00000046939	-0.389528	0.003	0.0248757	TMEM250	transmembrane protein 250
ENSBTAG00000035323	0.346247	0.003	0.0248757	TMX4	thioredoxin related transmembrane protein 4
ENSBTAG00000001904	-0.490516	0.003	0.0248757	ZNF276	zinc finger protein 276
ENSBTAG00000016998	0.447235	0.0031	0.0253018	ARL11	ADP ribosylation factor like GTPase 11
ENSBTAG00000013464	0.577078	0.0031	0.0253018	CEP97	centrosomal protein 97
ENSBTAG00000012882	0.533797	0.0031	0.0253018	CUL5	cullin 5
ENSBTAG00000003366	-0.678067	0.0031	0.0253018	DDX58	DExD/H-box helicase 58
ENSBTAG00000013863	0.706921	0.0031	0.0253018	DUSP1	dual specificity phosphatase 1
ENSBTAG00000010290	-0.259685	0.0031	0.0253018	GGNBP2	gametogenetin binding protein 2
ENSBTAG00000013108	-0.461662	0.0031	0.0253018	HK2	hexokinase 2
ENSBTAG00000014880	0.562651	0.0031	0.0253018	ICOSLG	inducible T cell costimulator ligand
ENSBTAG00000014707	-1.38499	0.0031	0.0253018	ISG15	ISG15 ubiquitin like modifier
ENSBTAG00000007103	-0.490516	0.0031	0.0253018	ITGAL	integrin subunit alpha L
ENSBTAG00000005137	0.591505	0.0031	0.0253018	LPGAT1	lysophosphatidylglycerol acyltransferase 1
ENSBTAG00000034586	-0.649213	0.0031	0.0253018	MAL	mal, T cell differentiation protein
ENSBTAG00000003300	-0.461662	0.0031	0.0253018	MFGE8	milk fat globule-EGF factor 8 protein
ENSBTAG00000020304	-0.360674	0.0031	0.0253018	MTG1	mitochondrial ribosome associated GTPase 1
ENSBTAG00000009914	-0.418382	0.0031	0.0253018	NDUFS6	NADH:ubiquinone oxidoreductase subunit S6
ENSBTAG00000048945	-0.418382	0.0031	0.0253018	novel gene	novel gene
ENSBTAG00000021125	-0.288539	0.0031	0.0253018	NUP160	nucleoporin 160
ENSBTAG00000000672	0.51937	0.0031	0.0253018	OTULINL	OTU deubiquitinase with linear linkage specificity like
ENSBTAG00000017649	-0.418382	0.0031	0.0253018	SCML1	Scm polycomb group protein like 1
ENSBTAG00000016266	-0.317393	0.0031	0.0253018	SDHD	succinate dehydrogenase complex subunit D
ENSBTAG00000006112	-0.302966	0.0031	0.0253018	SPRTN	SprT-like N-terminal domain
ENSBTAG00000002340	-0.894471	0.0031	0.0253018	STEAP4	STEAP4 metalloreductase
ENSBTAG00000014101	-0.389528	0.0031	0.0253018	TSR3	TSR3 ribosome maturation factor
ENSBTAG00000008301	0.33182	0.0031	0.0253018	WNK2	WNK lysine deficient protein kinase 2
ENSBTAG00000003699	-0.418382	0.0031	0.0253018	ZFP3	ZFP3 zinc finger protein
ENSBTAG00000001435	-0.317393	0.0032	0.0257464	ARL6IP6	ADP ribosylation factor like GTPase 6 interacting protein 6
ENSBTAG00000005250	0.51937	0.0032	0.0257464	BGN	biglycan
ENSBTAG00000040055	0.490516	0.0032	0.0257464	CAB39	calcium binding protein 39
ENSBTAG00000005165	0.418382	0.0032	0.0257464	CSGALNACT2	chondroitin sulfate N-acetylgalactosaminyltransferase 2
ENSBTAG00000020417	0.476089	0.0032	0.0257464	DAPK3	death associated protein kinase 3
ENSBTAG00000004776	-0.447235	0.0032	0.0257464	DUSP23	dual specificity phosphatase 23
ENSBTAG00000019297	0.418382	0.0032	0.0257464	GFRA1	GDNF family receptor alpha 1
ENSBTAG00000001059	-0.216404	0.0032	0.0257464	IDH3G	isocitrate dehydrogenase (NAD(+)) 3 non-catalytic subunit gamma
ENSBTAG00000014956	-0.33182	0.0032	0.0257464	JSRP1	junctional sarcoplasmic reticulum protein 1
ENSBTAG00000012855	-0.764628	0.0032	0.0257464	LPL	lipoprotein lipase
ENSBTAG00000045577	-0.432809	0.0032	0.0257464	MCCD1	mitochondrial coiled-coil domain 1
ENSBTAG00000000825	-0.375101	0.0032	0.0257464	MRPS26	mitochondrial ribosomal protein S26
ENSBTAG00000009459	0.447235	0.0032	0.0257464	MTCL1	microtubule crosslinking factor 1
ENSBTAG00000050974	0.476089	0.0032	0.0257464	novel gene	novel gene
ENSBTAG00000053048	-0.461662	0.0032	0.0257464	novel gene	novel gene
ENSBTAG00000009297	-0.981033	0.0032	0.0257464	PANX2	pannexin 2
ENSBTAG00000010606	-0.533797	0.0032	0.0257464	PPP1R3B	protein phosphatase 1 regulatory subunit 3B
ENSBTAG00000005191	-0.259685	0.0032	0.0257464	RPN1	ribophorin I
ENSBTAG00000004222	-0.302966	0.0032	0.0257464	SAT2	spermidine/spermine N1-acetyltransferase family member 2
ENSBTAG00000021107	0.375101	0.0032	0.0257464	STXBP5	syntaxin binding protein 5
ENSBTAG00000019550	-0.533797	0.0032	0.0257464	TBC1D2	TBC1 domain family member 2
ENSBTAG00000014011	0.678067	0.0032	0.0257464	TMOD2	tropomodulin 2
ENSBTAG00000030973	-0.605932	0.0032	0.0257464	TUBA1D	tubulin, alpha 3d
ENSBTAG00000013949	0.245258	0.0033	0.0262748	AHCTF1	AT-hook containing transcription factor 1
ENSBTAG00000019445	-1.284	0.0033	0.0262748	C4H7orf31	chromosome 4 C7orf31 homolog
ENSBTAG00000031439	0.533797	0.0033	0.0262748	CDC14A	cell division cycle 14A
ENSBTAG00000012788	-0.51937	0.0033	0.0262748	COX6A1	cytochrome c oxidase subunit VIa polypeptide 1
ENSBTAG00000019953	0.447235	0.0033	0.0262748	CYBB	cytochrome b-245 beta chain
ENSBTAG00000015011	-0.418382	0.0033	0.0262748	MAP11	microtubule associated protein 11
ENSBTAG00000012827	0.822336	0.0033	0.0262748	novel gene	novel gene
ENSBTAG00000012557	0.302966	0.0033	0.0262748	OSGEPL1	O-sialoglycoprotein endopeptidase like 1
ENSBTAG00000047752	1.6591	0.0033	0.0262748	OTUD1	OTU deubiquitinase 1
ENSBTAG00000015925	-0.504943	0.0033	0.0262748	SDHAF3	succinate dehydrogenase complex assembly factor 3
ENSBTAG00000049215	-0.620359	0.0033	0.0262748	SHISA3	shisa family member 3
ENSBTAG00000003545	-0.288539	0.0033	0.0262748	TAF1D	TATA-box binding protein associated factor, RNA polymerase I subunit D
ENSBTAG00000024443	-0.302966	0.0033	0.0262748	TATDN3	TatD DNase domain containing 3
ENSBTAG00000032557	-0.504943	0.0033	0.0262748	TMEM258	transmembrane protein 258
ENSBTAG00000050825	-0.605932	0.0033	0.0262748	TMEM265	transmembrane protein 265
ENSBTAG00000021059	2.09191	0.0033	0.0262748	TNMD	tenomodulin
ENSBTAG00000000389	-0.375101	0.0033	0.0262748	ZNF212	zinc finger protein 212
ENSBTAG00000012128	-0.375101	0.0034	0.0266309	AASS	aminoadipate-semialdehyde synthase
ENSBTAG00000024950	-0.591505	0.0034	0.0266309	ACE	angiotensin I converting enzyme
ENSBTAG00000021883	-0.317393	0.0034	0.0266309	AP3M1	adaptor related protein complex 3 subunit mu 1
ENSBTAG00000000550	-0.360674	0.0034	0.0266309	ATP5F1D	ATP synthase F1 subunit delta
ENSBTAG00000039208	-0.317393	0.0034	0.0266309	ATP5F1E	ATP synthase F1 subunit epsilon
ENSBTAG00000025817	-0.317393	0.0034	0.0266309	BORCS8	BLOC-1 related complex subunit 8
ENSBTAG00000006320	-0.375101	0.0034	0.0266309	DBT	dihydrolipoamide branched chain transacylase E2
ENSBTAG00000010543	0.591505	0.0034	0.0266309	FGFR4	fibroblast growth factor receptor 4
ENSBTAG00000008240	-1.32728	0.0034	0.0266309	GALNT15	polypeptide N-acetylgalactosaminyltransferase 15
ENSBTAG00000046979	0.389528	0.0034	0.0266309	LGMN	legumain
ENSBTAG00000052345	-0.51937	0.0034	0.0266309	LOC101905041	uncharacterized LOC101905041
ENSBTAG00000053343	0.692494	0.0034	0.0266309	LOC104971427	uncharacterized LOC104971427
ENSBTAG00000019574	-0.403955	0.0034	0.0266309	MAPK12	mitogen-activated protein kinase 12
ENSBTAG00000003068	0.620359	0.0034	0.0266309	MSMO1	methylsterol monooxygenase 1
ENSBTAG00000007812	-0.432809	0.0034	0.0266309	NDUFA13	NADH:ubiquinone oxidoreductase subunit A13
ENSBTAG00000053400	1.15416	0.0034	0.0266309	novel gene	novel gene
ENSBTAG00000010652	-0.620359	0.0034	0.0266309	PDE4C	phosphodiesterase 4C
ENSBTAG00000010526	0.33182	0.0034	0.0266309	PLPP1	phospholipid phosphatase 1
ENSBTAG00000026243	-0.432809	0.0034	0.0266309	PPP1R35	protein phosphatase 1 regulatory subunit 35
ENSBTAG00000000050	-0.389528	0.0034	0.0266309	PSMG3	proteasome assembly chaperone 3
ENSBTAG00000004876	-0.375101	0.0034	0.0266309	RABL2B	RAB, member of RAS oncogene family like 2B
ENSBTAG00000000423	-0.346247	0.0034	0.0266309	RBM4B	RNA binding motif protein 4B
ENSBTAG00000016061	-0.952179	0.0034	0.0266309	RSAD2	radical S-adenosyl methionine domain containing 2
ENSBTAG00000013981	-0.317393	0.0034	0.0266309	SPTSSA	serine palmitoyltransferase small subunit A
ENSBTAG00000008109	-0.346247	0.0034	0.0266309	TMEM97	transmembrane protein 97
ENSBTAG00000002434	-0.274112	0.0034	0.0266309	WDR18	WD repeat domain 18
ENSBTAG00000021742	-0.33182	0.0034	0.0266309	ZNF568	zinc finger protein 568
ENSBTAG00000000605	-0.274112	0.0035	0.0271203	ATP5PF	ATP synthase peripheral stalk subunit F6
ENSBTAG00000001767	-0.360674	0.0035	0.0271203	B4GALT7	beta-1,4-galactosyltransferase 7
ENSBTAG00000017469	0.346247	0.0035	0.0271203	CCDC88A	coiled-coil domain containing 88A
ENSBTAG00000000838	0.360674	0.0035	0.0271203	CCDC88C	coiled-coil domain containing 88C
ENSBTAG00000000678	0.375101	0.0035	0.0271203	CSDE1	cold shock domain containing E1
ENSBTAG00000006291	0.447235	0.0035	0.0271203	CYLD	CYLD lysine 63 deubiquitinase
ENSBTAG00000001108	-0.259685	0.0035	0.0271203	GMCL1	germ cell-less 1, spermatogenesis associated
ENSBTAG00000033603	0.461662	0.0035	0.0271203	IP6K3	inositol hexakisphosphate kinase 3
ENSBTAG00000020429	-0.201977	0.0035	0.0271203	MED29	mediator complex subunit 29
ENSBTAG00000011245	0.562651	0.0035	0.0271203	PLXNC1	plexin C1
ENSBTAG00000012804	0.259685	0.0035	0.0271203	REEP5	receptor accessory protein 5
ENSBTAG00000000570	0.504943	0.0035	0.0271203	RET	ret proto-oncogene
ENSBTAG00000047545	-0.418382	0.0035	0.0271203	RTL5	retrotransposon Gag like 5
ENSBTAG00000012235	-0.375101	0.0035	0.0271203	SHARPIN	SHANK associated RH domain interactor
ENSBTAG00000005304	-0.360674	0.0035	0.0271203	SRM	spermidine synthase
ENSBTAG00000013483	-0.389528	0.0035	0.0271203	TAF1A	TATA-box binding protein associated factor, RNA polymerase I subunit A
ENSBTAG00000009709	-0.389528	0.0035	0.0271203	TAF5	TATA-box binding protein associated factor 5
ENSBTAG00000051500	-0.620359	0.0035	0.0271203	ZNF389	zinc finger protein 389
ENSBTAG00000016497	0.562651	0.0036	0.0276972	FAM168A	family with sequence similarity 168 member A
ENSBTAG00000014775	-0.389528	0.0036	0.0276972	GUK1	guanylate kinase 1
ENSBTAG00000053436	-0.288539	0.0036	0.0276972	HSBP1	heat shock factor binding protein 1
ENSBTAG00000003152	-0.99546	0.0036	0.0276972	IFI27	putative ISG12(a) protein
ENSBTAG00000055077	-0.375101	0.0036	0.0276972	MRPL33	mitochondrial ribosomal protein L33
ENSBTAG00000000759	-0.288539	0.0036	0.0276972	NENF	neudesin neurotrophic factor
ENSBTAG00000053073	0.793482	0.0036	0.0276972	novel gene	novel gene
ENSBTAG00000011683	-0.33182	0.0036	0.0276972	NUMB	NUMB endocytic adaptor protein
ENSBTAG00000014426	-0.33182	0.0036	0.0276972	PRKAG1	protein kinase AMP-activated non-catalytic subunit gamma 1
ENSBTAG00000015721	-0.389528	0.0036	0.0276972	RAVER1	ribonucleoprotein, PTB binding 1
ENSBTAG00000018767	0.634786	0.0036	0.0276972	RTP3	receptor transporter protein 3
ENSBTAG00000054404	-0.836763	0.0036	0.0276972	SNN	stannin
ENSBTAG00000009725	-0.418382	0.0037	0.0281503	AOX1	aldehyde oxidase 1
ENSBTAG00000015543	0.577078	0.0037	0.0281503	ARHGAP35	Rho GTPase activating protein 35
ENSBTAG00000020434	-0.288539	0.0037	0.0281503	C18H19orf12	chromosome 18 C19orf12 homolog
ENSBTAG00000005693	-0.317393	0.0037	0.0281503	CCDC43	coiled-coil domain containing 43
ENSBTAG00000008436	0.634786	0.0037	0.0281503	CDC25B	cell division cycle 25B
ENSBTAG00000015241	-0.66364	0.0037	0.0281503	EPHX2	epoxide hydrolase 2
ENSBTAG00000030529	0.274112	0.0037	0.0281503	FAM53C	family with sequence similarity 53 member C
ENSBTAG00000011292	-0.302966	0.0037	0.0281503	LZTR1	leucine zipper like transcription regulator 1
ENSBTAG00000054943	-0.216404	0.0037	0.0281503	MED31	mediator complex subunit 31
ENSBTAG00000030168	-0.461662	0.0037	0.0281503	MIF4GD	MIF4G domain containing
ENSBTAG00000015301	-0.274112	0.0037	0.0281503	MRPS10	mitochondrial ribosomal protein S10
ENSBTAG00000050527	0.562651	0.0037	0.0281503	novel gene	novel gene
ENSBTAG00000000507	0.865617	0.0037	0.0281503	NR4A1	nuclear receptor subfamily 4 group A member 1
ENSBTAG00000010611	-0.274112	0.0037	0.0281503	OCIAD1	OCIA domain containing 1
ENSBTAG00000021170	-0.346247	0.0037	0.0281503	OSBPL9	oxysterol binding protein like 9
ENSBTAG00000014204	0.403955	0.0037	0.0281503	S100A16	S100 calcium binding protein A16
ENSBTAG00000005573	-0.346247	0.0037	0.0281503	SCAND1	SCAN domain containing 1
ENSBTAG00000005580	-0.375101	0.0037	0.0281503	SZT2	SZT2 subunit of KICSTOR complex
ENSBTAG00000030836	0.562651	0.0037	0.0281503	ZBTB21	zinc finger and BTB domain containing 21
ENSBTAG00000012393	-0.548224	0.0038	0.028743	AGT	angiotensinogen
ENSBTAG00000049910	-0.317393	0.0038	0.028743	CHCHD7	coiled-coil-helix-coiled-coil-helix domain containing 7
ENSBTAG00000006531	0.447235	0.0038	0.028743	DIP2C	disco interacting protein 2 homolog C
ENSBTAG00000015005	-0.432809	0.0038	0.028743	FANCG	FA complementation group G
ENSBTAG00000048057	0.504943	0.0038	0.028743	GSK3B	glycogen synthase kinase 3 beta
ENSBTAG00000000266	0.302966	0.0038	0.028743	NAB1	NGFI-A binding protein 1
ENSBTAG00000052369	-0.865617	0.0038	0.028743	novel gene	novel gene
ENSBTAG00000048655	0.706921	0.0038	0.028743	NT5E	5'-nucleotidase ecto
ENSBTAG00000006114	-0.317393	0.0038	0.028743	ZCCHC8	zinc finger CCHC-type containing 8
ENSBTAG00000014636	0.403955	0.0038	0.028743	ZFHX3	zinc finger homeobox 3
ENSBTAG00000017704	-0.461662	0.0039	0.0290768	ABCG2	ATP binding cassette subfamily G member 2
ENSBTAG00000014090	1.09645	0.0039	0.0290768	ARID5A	AT-rich interaction domain 5A
ENSBTAG00000011622	-0.274112	0.0039	0.0290768	C24H18orf21	chromosome 24 C18orf21 homolog
ENSBTAG00000015744	-0.201977	0.0039	0.0290768	CCNC	cyclin C
ENSBTAG00000010082	0.33182	0.0039	0.0290768	COL15A1	collagen type XV alpha 1 chain
ENSBTAG00000021442	0.317393	0.0039	0.0290768	CRTAP	cartilage associated protein
ENSBTAG00000017597	0.418382	0.0039	0.0290768	ESCO1	establishment of sister chromatid cohesion N-acetyltransferase 1
ENSBTAG00000020381	-0.302966	0.0039	0.0290768	FCF1	FCF1 rRNA-processing protein
ENSBTAG00000030403	-0.476089	0.0039	0.0290768	FIZ1	FLT3 interacting zinc finger 1
ENSBTAG00000036262	0.577078	0.0039	0.0290768	GBE1	1,4-alpha-glucan branching enzyme 1
ENSBTAG00000005027	-0.18755	0.0039	0.0290768	GLRX3	glutaredoxin 3
ENSBTAG00000001721	0.375101	0.0039	0.0290768	GYG1	glycogenin 1
ENSBTAG00000011893	-0.259685	0.0039	0.0290768	HDHD2	haloacid dehalogenase like hydrolase domain containing 2
ENSBTAG00000013419	0.447235	0.0039	0.0290768	HTATIP2	HIV-1 Tat interactive protein 2
ENSBTAG00000021956	-0.346247	0.0039	0.0290768	ISCA2	iron-sulfur cluster assembly 2
ENSBTAG00000021398	-0.346247	0.0039	0.0290768	MTRES1	mitochondrial transcription rescue factor 1
ENSBTAG00000000091	-0.375101	0.0039	0.0290768	NDUFB8	NADH:ubiquinone oxidoreductase subunit B8
ENSBTAG00000016511	-0.317393	0.0039	0.0290768	POLDIP3	DNA polymerase delta interacting protein 3
ENSBTAG00000006481	-0.403955	0.0039	0.0290768	POLR1A	RNA polymerase I subunit A
ENSBTAG00000034885	-0.620359	0.0039	0.0290768	RGCC	regulator of cell cycle
ENSBTAG00000018165	0.548224	0.0039	0.0290768	RIPOR2	RHO family interacting cell polarization regulator 2
ENSBTAG00000039190	0.692494	0.0039	0.0290768	SLC9A5	solute carrier family 9 member A5
ENSBTAG00000001968	-0.288539	0.0039	0.0290768	TTC14	tetratricopeptide repeat domain 14
ENSBTAG00000014331	-0.288539	0.0039	0.0290768	UBL4A	ubiquitin like 4A
ENSBTAG00000003701	0.735774	0.0039	0.0290768	VASH2	vasohibin 2
ENSBTAG00000020179	0.360674	0.004	0.0296187	AAAS	aladin WD repeat nucleoporin
ENSBTAG00000014691	0.346247	0.004	0.0296187	ARFGEF1	ADP ribosylation factor guanine nucleotide exchange factor 1
ENSBTAG00000004165	-0.274112	0.004	0.0296187	CLYBL	citrate lyase beta like
ENSBTAG00000001855	-0.201977	0.004	0.0296187	COQ9	coenzyme Q9
ENSBTAG00000007913	-0.259685	0.004	0.0296187	CWC15	CWC15 spliceosome associated protein homolog
ENSBTAG00000024608	-0.605932	0.004	0.0296187	LOC782631	60S ribosomal protein L9 pseudogene
ENSBTAG00000027534	0.620359	0.004	0.0296187	LOC534181	cytosolic 5'-nucleotidase 3A
ENSBTAG00000054037	0.779055	0.004	0.0296187	novel gene	novel gene
ENSBTAG00000010191	-0.274112	0.004	0.0296187	PAK1	p21 (RAC1) activated kinase 1
ENSBTAG00000042684	-0.721348	0.004	0.0296187	SNORD14	Small nucleolar RNA SNORD14
ENSBTAG00000012177	-0.288539	0.004	0.0296187	SNRPD2	small nuclear ribonucleoprotein D2 polypeptide
ENSBTAG00000000451	-0.302966	0.004	0.0296187	TMEM126A	transmembrane protein 126A
ENSBTAG00000007614	0.317393	0.0041	0.0300682	BBS4	Bardet-Biedl syndrome 4
ENSBTAG00000004554	-0.274112	0.0041	0.0300682	CAPZB	capping actin protein of muscle Z-line subunit beta
ENSBTAG00000008158	-0.51937	0.0041	0.0300682	CCDC68	coiled-coil domain containing 68
ENSBTAG00000015363	0.360674	0.0041	0.0300682	CDC42SE1	CDC42 small effector 1
ENSBTAG00000019663	-0.274112	0.0041	0.0300682	DECR1	2,4-dienoyl-CoA reductase 1
ENSBTAG00000025121	-0.302966	0.0041	0.0300682	EMC6	ER membrane protein complex subunit 6
ENSBTAG00000005057	-0.259685	0.0041	0.0300682	FAM204A	family with sequence similarity 204 member A
ENSBTAG00000055204	-0.360674	0.0041	0.0300682	JRK	Jrk helix-turn-helix protein
ENSBTAG00000020342	0.476089	0.0041	0.0300682	MYOC	myocilin
ENSBTAG00000050554	0.461662	0.0041	0.0300682	novel gene	novel gene
ENSBTAG00000007137	-0.216404	0.0041	0.0300682	RFC5	replication factor C subunit 5
ENSBTAG00000012562	-0.461662	0.0041	0.0300682	RNF26	ring finger protein 26
ENSBTAG00000004742	1.39941	0.0041	0.0300682	RUNX1	RUNX family transcription factor 1
ENSBTAG00000011860	-0.259685	0.0041	0.0300682	SUPT20H	SPT20 homolog, SAGA complex component
ENSBTAG00000008484	-0.317393	0.0041	0.0300682	TMEM161B	transmembrane protein 161B
ENSBTAG00000001521	-0.274112	0.0041	0.0300682	UQCRB	ubiquinol-cytochrome c reductase binding protein
ENSBTAG00000010888	-0.418382	0.0041	0.0300682	VSIR	V-set immunoregulatory receptor
ENSBTAG00000008632	-0.288539	0.0042	0.0305604	BOLA2B	bolA family member 2B
ENSBTAG00000021575	-0.201977	0.0042	0.0305604	BRD7	bromodomain containing 7
ENSBTAG00000032829	-0.274112	0.0042	0.0305604	GHITM	growth hormone inducible transmembrane protein
ENSBTAG00000010229	0.432809	0.0042	0.0305604	LAMA2	laminin subunit alpha 2
ENSBTAG00000007444	0.750201	0.0042	0.0305604	MAP3K7CL	MAP3K7 C-terminal like
ENSBTAG00000016733	-0.447235	0.0042	0.0305604	NOL9	nucleolar protein 9
ENSBTAG00000018812	-0.33182	0.0042	0.0305604	NOP56	NOP56 ribonucleoprotein
ENSBTAG00000008935	-0.245258	0.0042	0.0305604	PFDN5	prefoldin subunit 5
ENSBTAG00000007739	-0.418382	0.0042	0.0305604	REX1BD	required for excision 1-B domain containing
ENSBTAG00000001790	-0.375101	0.0042	0.0305604	SAFB2	scaffold attachment factor B2
ENSBTAG00000011831	0.562651	0.0042	0.0305604	SPPL2A	signal peptide peptidase like 2A
ENSBTAG00000004751	0.822336	0.0042	0.0305604	SPTBN4	spectrin beta, non-erythrocytic 4
ENSBTAG00000021000	-0.533797	0.0042	0.0305604	USF3	upstream transcription factor family member 3
ENSBTAG00000018421	-0.375101	0.0042	0.0305604	WWP2	WW domain containing E3 ubiquitin protein ligase 2
ENSBTAG00000011416	0.735774	0.0043	0.0310105	ARHGEF39	Rho guanine nucleotide exchange factor 39
ENSBTAG00000012330	-0.33182	0.0043	0.0310105	B2M	beta-2-microglobulin
ENSBTAG00000030595	-0.33182	0.0043	0.0310105	COX16	cytochrome c oxidase assembly factor COX16
ENSBTAG00000020244	-0.432809	0.0043	0.0310105	EFNA1	ephrin A1
ENSBTAG00000047731	0.360674	0.0043	0.0310105	FAM189B	family with sequence similarity 189 member B
ENSBTAG00000021766	0.649213	0.0043	0.0310105	HBEGF	heparin binding EGF like growth factor
ENSBTAG00000000188	0.836763	0.0043	0.0310105	HS3ST5	heparan sulfate-glucosamine 3-sulfotransferase 5
ENSBTAG00000019759	0.33182	0.0043	0.0310105	IDE	insulin degrading enzyme
ENSBTAG00000019672	0.432809	0.0043	0.0310105	LOC574091	nucleoside-diphosphate kinase NBR-A
ENSBTAG00000017439	-0.360674	0.0043	0.0310105	MIEF1	mitochondrial elongation factor 1
ENSBTAG00000006625	0.591505	0.0043	0.0310105	NDC1	NDC1 transmembrane nucleoporin
ENSBTAG00000050438	-0.375101	0.0043	0.0310105	novel gene	novel gene
ENSBTAG00000054635	0.533797	0.0043	0.0310105	novel gene	novel gene
ENSBTAG00000053372	-0.346247	0.0043	0.0310105	TOP3B	DNA topoisomerase III beta
ENSBTAG00000009749	0.548224	0.0043	0.0310105	USP2	ubiquitin specific peptidase 2
ENSBTAG00000034689	0.288539	0.0043	0.0310105	ZNRF1	zinc and ring finger 1
ENSBTAG00000017255	-0.259685	0.0044	0.0314527	ATAD2B	ATPase family AAA domain containing 2B
ENSBTAG00000048296	-0.33182	0.0044	0.0314527	CLTRN	collectrin, amino acid transport regulator
ENSBTAG00000021199	-0.259685	0.0044	0.0314527	COA8	cytochrome c oxidase assembly factor 8
ENSBTAG00000000642	-0.33182	0.0044	0.0314527	INTS1	integrator complex subunit 1
ENSBTAG00000007374	0.51937	0.0044	0.0314527	LHFPL2	LHFPL tetraspan subfamily member 2
ENSBTAG00000031432	-0.259685	0.0044	0.0314527	LYRM4	LYR motif containing 4
ENSBTAG00000019403	-0.274112	0.0044	0.0314527	MALSU1	mitochondrial assembly of ribosomal large subunit 1
ENSBTAG00000015041	-0.288539	0.0044	0.0314527	NDUFA2	NADH:ubiquinone oxidoreductase subunit A2
ENSBTAG00000021776	-0.375101	0.0044	0.0314527	NDUFV1	NADH:ubiquinone oxidoreductase core subunit V1
ENSBTAG00000049339	-0.389528	0.0044	0.0314527	novel gene	novel gene
ENSBTAG00000021620	-0.274112	0.0044	0.0314527	PITHD1	PITH domain containing 1
ENSBTAG00000007897	-0.51937	0.0044	0.0314527	POMC	proopiomelanocortin
ENSBTAG00000032227	-0.360674	0.0044	0.0314527	RBIS	ribosomal biogenesis factor
ENSBTAG00000014135	-0.33182	0.0044	0.0314527	WDR17	WD repeat domain 17
ENSBTAG00000006713	-0.288539	0.0044	0.0314527	ZDHHC6	zinc finger DHHC-type containing 6
ENSBTAG00000010217	0.317393	0.0044	0.0314527	ZNF318	zinc finger protein 318
ENSBTAG00000021202	-0.476089	0.0045	0.0319394	ACOT7	acyl-CoA thioesterase 7
ENSBTAG00000002999	-0.274112	0.0045	0.0319394	ANAPC15	anaphase promoting complex subunit 15
ENSBTAG00000008837	-0.216404	0.0045	0.0319394	CSNK2B	casein kinase 2 beta
ENSBTAG00000004575	0.346247	0.0045	0.0319394	FAM126A	family with sequence similarity 126 member A
ENSBTAG00000004196	0.403955	0.0045	0.0319394	FMNL1	formin like 1
ENSBTAG00000011586	0.923325	0.0045	0.0319394	HABP4	hyaluronan binding protein 4
ENSBTAG00000053238	0.360674	0.0045	0.0319394	KALRN	kalirin RhoGEF kinase
ENSBTAG00000044058	-0.33182	0.0045	0.0319394	MFSD8	major facilitator superfamily domain containing 8
ENSBTAG00000011514	-0.173123	0.0045	0.0319394	MRPL44	mitochondrial ribosomal protein L44
ENSBTAG00000006724	0.447235	0.0045	0.0319394	PPP1R2	protein phosphatase 1 regulatory inhibitor subunit 2
ENSBTAG00000023462	-0.33182	0.0045	0.0319394	RPS6	ribosomal protein S6
ENSBTAG00000011319	-0.201977	0.0045	0.0319394	SLTM	SAFB like transcription modulator
ENSBTAG00000017412	0.447235	0.0045	0.0319394	SOCS6	suppressor of cytokine signaling 6
ENSBTAG00000001022	-0.259685	0.0046	0.0324193	AMDHD2	amidohydrolase domain containing 2
ENSBTAG00000003557	0.346247	0.0046	0.0324193	CCDC117	coiled-coil domain containing 117
ENSBTAG00000019847	0.476089	0.0046	0.0324193	CPEB2	cytoplasmic polyadenylation element binding protein 2
ENSBTAG00000019443	-0.288539	0.0046	0.0324193	CTDNEP1	CTD nuclear envelope phosphatase 1
ENSBTAG00000012307	-0.18755	0.0046	0.0324193	DTNA	dystrobrevin alpha
ENSBTAG00000014041	0.346247	0.0046	0.0324193	G3BP2	G3BP stress granule assembly factor 2
ENSBTAG00000003975	-0.288539	0.0046	0.0324193	LMAN2L	lectin, mannose binding 2 like
ENSBTAG00000047287	-0.750201	0.0046	0.0324193	MTARC1	mitochondrial amidoxime reducing component 1
ENSBTAG00000048324	1.25514	0.0046	0.0324193	novel gene	novel gene
ENSBTAG00000050493	-0.793482	0.0046	0.0324193	novel gene	novel gene
ENSBTAG00000027787	-0.476089	0.0046	0.0324193	LOC530932	transcription elongation factor B (SIII), polypeptide 2 (18kDa, elongin B) pseudogene
ENSBTAG00000007893	-0.375101	0.0046	0.0324193	SCPEP1	serine carboxypeptidase 1
ENSBTAG00000005357	-0.288539	0.0046	0.0324193	VPS11	VPS11 core subunit of CORVET and HOPS complexes
ENSBTAG00000012558	0.750201	0.0047	0.0328042	ADAMTS12	ADAM metallopeptidase with thrombospondin type 1 motif 12
ENSBTAG00000002081	-0.51937	0.0047	0.0328042	BMPR1B	bone morphogenetic protein receptor type 1B
ENSBTAG00000018253	-0.389528	0.0047	0.0328042	CHRNA1	cholinergic receptor nicotinic alpha 1 subunit
ENSBTAG00000003415	-0.230831	0.0047	0.0328042	ESD	esterase D
ENSBTAG00000047223	0.461662	0.0047	0.0328042	GNAS	GNAS complex locus
ENSBTAG00000011595	-0.375101	0.0047	0.0328042	IP6K1	inositol hexakisphosphate kinase 1
ENSBTAG00000001792	-0.360674	0.0047	0.0328042	MICOS13	mitochondrial contact site and cristae organizing system subunit 13
ENSBTAG00000044017	0.274112	0.0047	0.0328042	MSRB3	methionine sulfoxide reductase B3
ENSBTAG00000048896	-0.533797	0.0047	0.0328042	novel gene	novel gene
ENSBTAG00000053194	1.19744	0.0047	0.0328042	novel gene	novel gene
ENSBTAG00000011824	0.317393	0.0047	0.0328042	OGN	osteoglycin
ENSBTAG00000021025	0.605932	0.0047	0.0328042	P3H2	prolyl 3-hydroxylase 2
ENSBTAG00000016546	-0.692494	0.0047	0.0328042	PARP12	poly(ADP-ribose) polymerase family member 12
ENSBTAG00000000671	0.66364	0.0047	0.0328042	PARP3	poly(ADP-ribose) polymerase family member 3
ENSBTAG00000018589	-0.432809	0.0047	0.0328042	RFC2	replication factor C subunit 2
ENSBTAG00000013812	0.447235	0.0047	0.0328042	RO60	Ro60, Y RNA binding protein
ENSBTAG00000018829	0.432809	0.0047	0.0328042	SPRYD7	SPRY domain containing 7
ENSBTAG00000019215	-0.216404	0.0047	0.0328042	THOC1	THO complex 1
ENSBTAG00000002025	0.779055	0.0048	0.0331994	AMIGO2	adhesion molecule with Ig like domain 2
ENSBTAG00000021931	-0.317393	0.0048	0.0331994	C19H17orf49	chromosome 19 C17orf49 homolog
ENSBTAG00000013486	1.00989	0.0048	0.0331994	C5H12orf66	chromosome 5 C12orf66 homolog
ENSBTAG00000044208	0.533797	0.0048	0.0331994	DUSP4	dual specificity phosphatase 4
ENSBTAG00000010118	-0.288539	0.0048	0.0331994	HAT1	histone acetyltransferase 1
ENSBTAG00000026913	0.764628	0.0048	0.0331994	HHIPL1	HHIP like 1
ENSBTAG00000017745	0.418382	0.0048	0.0331994	IL6ST	interleukin 6 signal transducer
ENSBTAG00000017713	0.360674	0.0048	0.0331994	KTN1	kinectin 1
ENSBTAG00000019231	-0.274112	0.0048	0.0331994	MAIP1	matrix AAA peptidase interacting protein 1
ENSBTAG00000003914	-0.259685	0.0048	0.0331994	MVB12A	multivesicular body subunit 12A
ENSBTAG00000007093	-0.476089	0.0048	0.0331994	novel gene	novel gene
ENSBTAG00000048448	1.00989	0.0048	0.0331994	novel gene	novel gene
ENSBTAG00000013213	0.418382	0.0048	0.0331994	OSR2	odd-skipped related transciption factor 2
ENSBTAG00000053695	-0.274112	0.0048	0.0331994	SS18L2	SS18 like 2
ENSBTAG00000016352	-0.33182	0.0048	0.0331994	STX10	syntaxin 10
ENSBTAG00000008573	0.721348	0.0048	0.0331994	ZFP36	ZFP36 ring finger protein
ENSBTAG00000007020	-0.432809	0.0048	0.0331994	ZNF502	zinc finger protein 502
ENSBTAG00000003813	-0.288539	0.0049	0.0335698	BCS1L	BCS1 homolog, ubiquinol-cytochrome c reductase complex chaperone
ENSBTAG00000027020	0.360674	0.0049	0.0335698	COL5A2	collagen type V alpha 2 chain
ENSBTAG00000007266	-0.230831	0.0049	0.0335698	DDX55	DEAD-box helicase 55
ENSBTAG00000006253	0.779055	0.0049	0.0335698	FLNC	filamin C
ENSBTAG00000020536	-0.836763	0.0049	0.0335698	HERC6	HECT and RLD domain containing E3 ubiquitin protein ligase family member 6
ENSBTAG00000034493	0.389528	0.0049	0.0335698	ILRUN	inflammation and lipid regulator with UBA-like and NBR1-like domains
ENSBTAG00000002504	0.403955	0.0049	0.0335698	IREB2	iron responsive element binding protein 2
ENSBTAG00000020904	-0.476089	0.0049	0.0335698	JAK3	Janus kinase 3
ENSBTAG00000015739	0.548224	0.0049	0.0335698	MRC2	mannose receptor C type 2
ENSBTAG00000053105	0.403955	0.0049	0.0335698	novel gene	novel gene
ENSBTAG00000018522	-0.230831	0.0049	0.0335698	OAZ1	ornithine decarboxylase antizyme 1
ENSBTAG00000007369	0.735774	0.0049	0.0335698	PDLIM2	PDZ and LIM domain 2
ENSBTAG00000005908	-0.418382	0.0049	0.0335698	RSPH10B	radial spoke head 10 homolog B
ENSBTAG00000033290	-0.403955	0.0049	0.0335698	TMEM60	transmembrane protein 60
ENSBTAG00000010157	-0.245258	0.0049	0.0335698	TOMM22	translocase of outer mitochondrial membrane 22
ENSBTAG00000018639	-0.302966	0.0049	0.0335698	UNC45A	unc-45 myosin chaperone A
ENSBTAG00000003789	-0.216404	0.0049	0.0335698	VIRMA	vir like m6A methyltransferase associated
ENSBTAG00000020053	0.302966	0.0049	0.0335698	ZEB1	zinc finger E-box binding homeobox 1
ENSBTAG00000012237	0.620359	0.005	0.0339864	AEBP1	AE binding protein 1
ENSBTAG00000017812	-0.490516	0.005	0.0339864	ALS2CL	ALS2 C-terminal like
ENSBTAG00000001117	0.418382	0.005	0.0339864	ANKRD50	ankyrin repeat domain 50
ENSBTAG00000001927	0.66364	0.005	0.0339864	ATP6V1C2	ATPase H+ transporting V1 subunit C2
ENSBTAG00000010012	-0.201977	0.005	0.0339864	BTF3	basic transcription factor 3
ENSBTAG00000016924	0.403955	0.005	0.0339864	CAP2	cyclase associated actin cytoskeleton regulatory protein 2
ENSBTAG00000011812	0.360674	0.005	0.0339864	DIMT1	DIMT1 rRNA methyltransferase and ribosome maturation factor
ENSBTAG00000047502	-0.649213	0.005	0.0339864	FKBP5	FKBP prolyl isomerase 5
ENSBTAG00000008962	-0.317393	0.005	0.0339864	MRPL50	mitochondrial ribosomal protein L50
ENSBTAG00000052771	-0.461662	0.005	0.0339864	novel gene	novel gene
ENSBTAG00000054697	0.375101	0.005	0.0339864	novel gene	novel gene
ENSBTAG00000018024	0.360674	0.005	0.0339864	NR1D2	nuclear receptor subfamily 1 group D member 2
ENSBTAG00000006482	-0.360674	0.005	0.0339864	PTCD3	pentatricopeptide repeat domain 3
ENSBTAG00000018951	0.634786	0.005	0.0339864	TBC1D9	TBC1 domain family member 9
ENSBTAG00000016650	0.389528	0.005	0.0339864	TIGAR	TP53 induced glycolysis regulatory phosphatase
ENSBTAG00000004178	-0.403955	0.0051	0.0343966	ACOX2	acyl-CoA oxidase 2
ENSBTAG00000054242	-0.389528	0.0051	0.0343966	AKAP17A	A-kinase anchoring protein 17A
ENSBTAG00000004604	-0.375101	0.0051	0.0343966	CCDC124	coiled-coil domain containing 124
ENSBTAG00000001932	0.288539	0.0051	0.0343966	CRAT	carnitine O-acetyltransferase
ENSBTAG00000014711	0.375101	0.0051	0.0343966	DBF4	DBF4 zinc finger
ENSBTAG00000005028	-0.375101	0.0051	0.0343966	HIRIP3	HIRA interacting protein 3
ENSBTAG00000051102	-0.750201	0.0051	0.0343966	KCNK3	potassium two pore domain channel subfamily K member 3
ENSBTAG00000016312	-0.51937	0.0051	0.0343966	LGALS4	galectin 4
ENSBTAG00000008461	-0.230831	0.0051	0.0343966	LSG1	large 60S subunit nuclear export GTPase 1
ENSBTAG00000019502	-0.245258	0.0051	0.0343966	MED4	mediator complex subunit 4
ENSBTAG00000002685	-0.245258	0.0051	0.0343966	PITRM1	pitrilysin metallopeptidase 1
ENSBTAG00000001770	0.562651	0.0051	0.0343966	ST8SIA5	ST8 alpha-N-acetyl-neuraminide alpha-2,8-sialyltransferase 5
ENSBTAG00000015857	-0.259685	0.0051	0.0343966	TPRG1L	tumor protein p63 regulated 1 like
ENSBTAG00000020311	-0.389528	0.0051	0.0343966	USP20	ubiquitin specific peptidase 20
ENSBTAG00000010568	-0.403955	0.0051	0.0343966	ZBED5	zinc finger BED-type containing 5
ENSBTAG00000004347	-0.418382	0.0052	0.0346756	ADGRF5	adhesion G protein-coupled receptor F5
ENSBTAG00000017616	0.375101	0.0052	0.0346756	ADSS1	adenylosuccinate synthase 1
ENSBTAG00000019993	1.08202	0.0052	0.0346756	APLN	apelin
ENSBTAG00000007572	-0.302966	0.0052	0.0346756	ATP6V1F	ATPase H+ transporting V1 subunit F
ENSBTAG00000051972	0.447235	0.0052	0.0346756	CEBPB	CCAAT enhancer binding protein beta
ENSBTAG00000052525	-0.302966	0.0052	0.0346756	CHCHD5	coiled-coil-helix-coiled-coil-helix domain containing 5
ENSBTAG00000001507	0.908898	0.0052	0.0346756	CLCN5	chloride voltage-gated channel 5
ENSBTAG00000007159	0.360674	0.0052	0.0346756	ESR1	estrogen receptor 1
ENSBTAG00000015086	0.865617	0.0052	0.0346756	HSD11B1	hydroxysteroid 11-beta dehydrogenase 1
ENSBTAG00000005578	-0.389528	0.0052	0.0346756	KAT5	lysine acetyltransferase 5
ENSBTAG00000001083	0.706921	0.0052	0.0346756	MAP3K20	mitogen-activated protein kinase kinase kinase 20
ENSBTAG00000045617	-0.288539	0.0052	0.0346756	MTERF1	mitochondrial transcription termination factor 1
ENSBTAG00000013653	0.504943	0.0052	0.0346756	NFE2L1	nuclear factor, erythroid 2 like 1
ENSBTAG00000014399	0.346247	0.0052	0.0346756	QSER1	glutamine and serine rich 1
ENSBTAG00000044126	-0.346247	0.0052	0.0346756	SNTB1	syntrophin beta 1
ENSBTAG00000021988	0.432809	0.0052	0.0346756	SOCS4	suppressor of cytokine signaling 4
ENSBTAG00000007961	-0.346247	0.0052	0.0346756	TADA3	transcriptional adaptor 3
ENSBTAG00000045757	-0.389528	0.0052	0.0346756	TNNC1	troponin C1, slow skeletal and cardiac type
ENSBTAG00000016772	-0.302966	0.0052	0.0346756	USP11	ubiquitin specific peptidase 11
ENSBTAG00000005946	0.678067	0.0052	0.0346756	USP13	ubiquitin specific peptidase 13
ENSBTAG00000006296	0.389528	0.0052	0.0346756	VMA21	vacuolar ATPase assembly factor VMA21
ENSBTAG00000014680	-0.389528	0.0052	0.0346756	ZBTB49	zinc finger and BTB domain containing 49
ENSBTAG00000014463	0.288539	0.0053	0.0350549	CAMK2D	calcium/calmodulin dependent protein kinase II delta
ENSBTAG00000000808	-0.403955	0.0053	0.0350549	COX14	cytochrome c oxidase assembly factor COX14
ENSBTAG00000030503	-0.288539	0.0053	0.0350549	H2AFJ	H2A histone family, member J
ENSBTAG00000012135	0.360674	0.0053	0.0350549	LARP1B	La ribonucleoprotein 1B
ENSBTAG00000014581	-0.274112	0.0053	0.0350549	MLIP	muscular LMNA interacting protein
ENSBTAG00000015481	-0.317393	0.0053	0.0350549	MTIF2	mitochondrial translational initiation factor 2
ENSBTAG00000053807	-0.99546	0.0053	0.0350549	OAS1X	2',5'-oligoadenylate synthetase 1, 40/46kDa
ENSBTAG00000012809	-0.66364	0.0053	0.0350549	PHF24	PHD finger protein 24
ENSBTAG00000012441	0.577078	0.0053	0.0350549	SMAD7	SMAD family member 7
ENSBTAG00000014235	-0.389528	0.0053	0.0350549	SMIM12	small integral membrane protein 12
ENSBTAG00000021232	-0.288539	0.0053	0.0350549	TPD52L2	TPD52 like 2
ENSBTAG00000002687	0.533797	0.0053	0.0350549	TSHZ3	teashirt zinc finger homeobox 3
ENSBTAG00000012335	-0.779055	0.0053	0.0350549	UBA7	ubiquitin like modifier activating enzyme 7
ENSBTAG00000005078	0.85119	0.0053	0.0350549	UCHL1	ubiquitin C-terminal hydrolase L1
ENSBTAG00000021115	-0.389528	0.0053	0.0350549	ZNF692	zinc finger protein 692
ENSBTAG00000021438	0.302966	0.0053	0.0350549	ZNF821	zinc finger protein 821
ENSBTAG00000016297	0.375101	0.0054	0.0355716	CCNYL1	cyclin Y like 1
ENSBTAG00000000957	-0.360674	0.0054	0.0355716	CDKN2AIP	CDKN2A interacting protein
ENSBTAG00000006948	-0.865617	0.0054	0.0355716	GARNL3	GTPase activating Rap/RanGAP domain like 3
ENSBTAG00000015402	1.05317	0.0054	0.0355716	GREB1	growth regulating estrogen receptor binding 1
ENSBTAG00000043000	-0.548224	0.0054	0.0355716	LOC112444966	small nucleolar RNA SNORA1
ENSBTAG00000013550	0.981033	0.0054	0.0355716	PRKCG	protein kinase C gamma
ENSBTAG00000004804	-0.302966	0.0054	0.0355716	RRN3	RRN3 homolog, RNA polymerase I transcription factor
ENSBTAG00000027390	-0.274112	0.0054	0.0355716	RTF2	replication termination factor 2
ENSBTAG00000020498	-0.230831	0.0055	0.0359573	ACP1	acid phosphatase 1
ENSBTAG00000002094	-0.418382	0.0055	0.0359573	ATP5MF	ATP synthase membrane subunit f
ENSBTAG00000016104	-0.259685	0.0055	0.0359573	BTAF1	B-TFIID TATA-box binding protein associated factor 1
ENSBTAG00000017992	0.288539	0.0055	0.0359573	CD164	CD164 molecule
ENSBTAG00000016450	-0.274112	0.0055	0.0359573	CDNF	cerebral dopamine neurotrophic factor
ENSBTAG00000010661	0.649213	0.0055	0.0359573	DPYSL3	dihydropyrimidinase like 3
ENSBTAG00000014122	-0.346247	0.0055	0.0359573	FOXRED1	FAD dependent oxidoreductase domain containing 1
ENSBTAG00000019188	-0.360674	0.0055	0.0359573	GAK	cyclin G associated kinase
ENSBTAG00000021832	-0.346247	0.0055	0.0359573	HMGCL	3-hydroxy-3-methylglutaryl-CoA lyase
ENSBTAG00000015839	0.562651	0.0055	0.0359573	MAP4	microtubule associated protein 4
ENSBTAG00000047605	-0.577078	0.0055	0.0359573	LOC100337457	solute carrier family 23 member 2
ENSBTAG00000009245	0.245258	0.0055	0.0359573	PPP2CB	protein phosphatase 2 catalytic subunit beta
ENSBTAG00000008022	0.51937	0.0055	0.0359573	PTGFRN	prostaglandin F2 receptor inhibitor
ENSBTAG00000054545	0.173123	0.0055	0.0359573	RNF11	ring finger protein 11
ENSBTAG00000032436	0.504943	0.0055	0.0359573	UBC	ubiquitin C
ENSBTAG00000016167	0.274112	0.0056	0.0363553	ATL2	atlastin GTPase 2
ENSBTAG00000046750	-0.447235	0.0056	0.0363553	B3GNT3	UDP-GlcNAc:betaGal beta-1,3-N-acetylglucosaminyltransferase 3
ENSBTAG00000011580	0.302966	0.0056	0.0363553	DAG1	dystroglycan 1
ENSBTAG00000012699	-0.259685	0.0056	0.0363553	EXOSC1	exosome component 1
ENSBTAG00000046239	0.403955	0.0056	0.0363553	LCOR	ligand dependent nuclear receptor corepressor
ENSBTAG00000017512	0.432809	0.0056	0.0363553	MAPT	microtubule associated protein tau
ENSBTAG00000000212	-0.288539	0.0056	0.0363553	NADK	NAD kinase
ENSBTAG00000021725	-0.317393	0.0056	0.0363553	PCID2	PCI domain containing 2
[truncated: 398 more rows]

## Sheet: DEG Time With FC restrictions
Time (d 201 vs. d 154) DEG determined at FDR ≤ 0.05 and log2FC ≥ |1|
Gene	log2FC	Pval.Time	Qval.Time	Gene Symbol	Gene Name
ENSBTAG00000006686	1.8178	6.2e-11	8.0662e-07	NPNT	nephronectin
ENSBTAG00000048728	1.47155	5.1e-10	3.31755e-06	novel gene	novel gene
ENSBTAG00000005150	2.23618	1.3e-09	5.63767e-06	HMGB3	high mobility group box 3
ENSBTAG00000008028	1.05317	3.1e-09	1.00827e-05	CHN1	chimerin 1
ENSBTAG00000008758	3.05851	3.9e-09	1.01478e-05	KIF20A	kinesin family member 20A
ENSBTAG00000005085	1.15416	8.1e-09	1.31726e-05	TRIM63	tripartite motif containing 63
ENSBTAG00000017071	1.32728	7.6e-09	1.31726e-05	C1QTNF3	C1q and TNF related 3
ENSBTAG00000019262	3.08737	7.8e-09	1.31726e-05	TOP2A	DNA topoisomerase II alpha
ENSBTAG00000010981	1.70238	1e-08	1.44556e-05	CIB2	calcium and integrin binding family member 2
ENSBTAG00000024449	2.45258	2.6e-08	2.70208e-05	CENPF	centromere protein F
ENSBTAG00000025441	1.29843	4e-08	3.41513e-05	HSPA1A	heat shock protein family A (Hsp70) member 1A
ENSBTAG00000048501	2.22175	4.2e-08	3.41513e-05	ST8SIA2	ST8 alpha-N-acetyl-neuraminide alpha-2,8-sialyltransferase 2
ENSBTAG00000007860	2.76997	3.7e-08	3.41513e-05	ASPM	abnormal spindle microtubule assembly
ENSBTAG00000020737	1.64467	5.5e-08	4.20912e-05	SOX8	SRY-box transcription factor 8
ENSBTAG00000007259	2.85654	6.5e-08	4.45079e-05	ELFN2	extracellular leucine rich repeat and fibronectin type III domain containing 2
ENSBTAG00000009819	2.07748	7.2e-08	4.6836e-05	CDC20	cell division cycle 20
ENSBTAG00000010793	1.26957	8.8e-08	5.0343e-05	CCDC80	coiled-coil domain containing 80
ENSBTAG00000008216	2.46701	8.9e-08	5.0343e-05	RRM2	ribonucleotide reductase regulatory subunit M2
ENSBTAG00000006440	1.1253	1.1e-07	5.7244e-05	IGDCC4	immunoglobulin superfamily DCC subclass member 4
ENSBTAG00000008934	1.99092	1.3e-07	6.26407e-05	ESPL1	extra spindle pole bodies like 1, separase
ENSBTAG00000018252	1.41384	1.4e-07	6.505e-05	ARRDC4	arrestin domain containing 4
ENSBTAG00000002981	2.69784	1.5e-07	6.72931e-05	PIMREG	PICALM interacting mitotic regulator
ENSBTAG00000007510	-1.08202	1.6e-07	6.93867e-05	PXMP2	peroxisomal membrane protein 2
ENSBTAG00000010801	0.99546	2.1e-07	8.27909e-05	CMBL	carboxymethylenebutenolidase homolog
ENSBTAG00000013242	2.51029	2.1e-07	8.27909e-05	MYMK	myomaker, myoblast fusion factor
ENSBTAG00000000329	1.13973	2.5e-07	9.39611e-05	MEGF10	multiple EGF like domains 10
ENSBTAG00000006233	1.5004	2.6e-07	9.39611e-05	NIM1K	NIM1 serine/threonine protein kinase
ENSBTAG00000052103	1.09645	3.2e-07	0.000100532	novel gene	novel gene
ENSBTAG00000009786	1.1253	3.1e-07	0.000100532	SCIN	scinderin
ENSBTAG00000021162	1.48598	3.3e-07	0.000100532	CKAP2	cytoskeleton associated protein 2
ENSBTAG00000000595	1.93321	3.2e-07	0.000100532	FBN3	fibrillin 3
ENSBTAG00000014396	2.14962	3.1e-07	0.000100532	KLF10	Kruppel like factor 10
ENSBTAG00000008499	2.6257	3.4e-07	0.000100532	TROAP	trophinin associated protein
ENSBTAG00000003692	-1.03874	3.5e-07	0.000101189	UCP2	uncoupling protein 2
ENSBTAG00000005504	1.48598	3.8e-07	0.000102996	TP53INP2	tumor protein p53 inducible nuclear protein 2
ENSBTAG00000020100	1.74566	3.8e-07	0.000102996	ARHGAP11A	Rho GTPase activating protein 11A
ENSBTAG00000011010	2.4093	3.8e-07	0.000102996	PRND	prion like protein doppel
ENSBTAG00000050737	-2.16404	4e-07	0.00010408	novel gene	novel gene
ENSBTAG00000010609	-1.6591	4e-07	0.00010408	STK31	family with sequence similarity 221, member A
ENSBTAG00000009983	1.88993	4.1e-07	0.00010408	KIF23	kinesin family member 23
ENSBTAG00000002444	2.42373	4.3e-07	0.00010408	MKI67	marker of proliferation Ki-67
ENSBTAG00000008401	3.04409	6.3e-07	0.00013892	PFKFB3	6-phosphofructo-2-kinase/fructose-2,6-biphosphatase 3
ENSBTAG00000030650	-1.00989	7.2e-07	0.000153561	TST	thiosulfate sulfurtransferase
ENSBTAG00000052600	1.00989	7.5e-07	0.000154881	novel gene	novel gene
ENSBTAG00000012444	1.93321	7.5e-07	0.000154881	ADAM12	ADAM metallopeptidase domain 12
ENSBTAG00000002882	1.05317	8.8e-07	0.000156833	LMNB1	lamin B1
ENSBTAG00000051860	1.08202	7.8e-07	0.000156833	novel gene	novel gene
ENSBTAG00000019777	2.32274	8.8e-07	0.000156833	CDCA3	cell division cycle associated 3
ENSBTAG00000024726	2.33717	8.1e-07	0.000156833	HJURP	Holliday junction recognition protein
ENSBTAG00000039462	2.42373	8.5e-07	0.000156833	PCLAF	PCNA clamp associated factor
ENSBTAG00000021673	2.65456	9.5e-07	0.000166528	NDC80	NDC80 kinetochore complex component
ENSBTAG00000001938	1.1253	1e-06	0.000168961	CKS2	CDC28 protein kinase regulatory subunit 2
ENSBTAG00000020060	1.22629	9.9e-07	0.000168961	TXNIP	thioredoxin interacting protein
ENSBTAG00000002092	1.15416	1.2e-06	0.000185857	PI16	peptidase inhibitor 16
ENSBTAG00000001592	1.51483	1.2e-06	0.000185857	INSIG1	insulin induced gene 1
ENSBTAG00000006882	1.88993	1.2e-06	0.000185857	IQGAP3	IQ motif containing GTPase activating protein 3
ENSBTAG00000014465	2.33717	1.3e-06	0.000194402	SERPINE1	serpin family E member 1
ENSBTAG00000011644	0.99546	1.4e-06	0.000204652	THSD4	Bos taurus thrombospondin type 1 domain containing 4
ENSBTAG00000023938	2.30831	1.5e-06	0.000216833	CENPA	centromere protein A
ENSBTAG00000018948	-1.74566	1.7e-06	0.000240402	HIF3A	hypoxia inducible factor 3 subunit alpha
ENSBTAG00000007554	-2.13519	1.9e-06	0.000254835	IFI6	interferon alpha inducible protein 6
ENSBTAG00000005012	1.37056	1.9e-06	0.000254835	HSPH1	heat shock protein family H (Hsp110) member 1
ENSBTAG00000020159	1.57254	1.9e-06	0.000254835	NKAIN1	sodium/potassium transporting ATPase interacting 1
ENSBTAG00000003786	-1.73123	2e-06	0.0002602	GCGR	glucagon receptor
ENSBTAG00000013472	1.05317	2e-06	0.0002602	COL1A2	collagen type I alpha 2 chain
ENSBTAG00000040126	-1.51483	2.1e-06	0.000270505	DSG4	desmoglein 4
ENSBTAG00000014400	1.74566	2.2e-06	0.000280608	E2F2	E2F transcription factor 2
ENSBTAG00000008204	0.99546	2.3e-06	0.000284981	CARNMT1	carnosine N-methyltransferase 1
ENSBTAG00000007596	1.34171	2.4e-06	0.000291813	GEM	GTP binding protein overexpressed in skeletal muscle
ENSBTAG00000044071	1.21186	2.5e-06	0.000295682	HRH2	histamine receptor H2
ENSBTAG00000033515	1.1253	2.6e-06	0.000302018	novel gene	novel gene
ENSBTAG00000009383	2.16404	2.6e-06	0.000302018	KIF11	kinesin family member 11
ENSBTAG00000007237	2.12076	2.8e-06	0.000319544	BUB1B	BUB1 mitotic checkpoint serine/threonine kinase B
ENSBTAG00000016726	1.80337	3.3e-06	0.000349049	KIF15	kinesin family member 15
ENSBTAG00000015711	2.09191	3.5e-06	0.000367218	BTG2	BTG anti-proliferation factor 2
ENSBTAG00000008300	1.09645	3.9e-06	0.000393326	FN1	fibronectin 1
ENSBTAG00000010109	1.97649	4e-06	0.000400308	CDK1	cyclin dependent kinase 1
ENSBTAG00000012004	1.00989	4.3e-06	0.000423811	TGFB3	transforming growth factor beta 3
ENSBTAG00000001745	1.19744	4.6e-06	0.000443304	LUM	lumican
ENSBTAG00000020620	2.0342	5e-06	0.000474818	RGS2	regulator of G-protein signaling 2, 24kDa
ENSBTAG00000005754	-1.24072	5.2e-06	0.000475538	PPM1K	protein phosphatase, Mg2+/Mn2+ dependent 1K
ENSBTAG00000010276	1.13973	5.3e-06	0.000475538	RECQL4	RecQ like helicase 4
ENSBTAG00000034366	2.53914	5.4e-06	0.000481192	RGS2	regulator of G protein signaling 2
ENSBTAG00000049852	-2.42373	5.7e-06	0.000497698	novel gene	novel gene
ENSBTAG00000039035	2.6257	5.9e-06	0.000508338	HSPA6	heat shock protein family A (Hsp70) member 6
ENSBTAG00000016746	1.39941	6.1e-06	0.000522112	UBE2C	ubiquitin conjugating enzyme E2 C
ENSBTAG00000012046	1.74566	6.5e-06	0.000552712	JUNB	JunB proto-oncogene, AP-1 transcription factor subunit
ENSBTAG00000001631	1.48598	7.1e-06	0.000595942	KIFC1	kinesin family member C1
ENSBTAG00000047420	-1.06759	7.6e-06	0.000621862	BTNL9	butyrophilin like 9
ENSBTAG00000022150	1.5004	7.8e-06	0.000626407	MXRA5	matrix remodeling associated 5
ENSBTAG00000001864	3.5346	7.8e-06	0.000626407	NR4A3	nuclear receptor subfamily 4 group A member 3
ENSBTAG00000018064	-2.01977	8.6e-06	0.000635882	FAM221A	family with sequence similarity 221, member A
ENSBTAG00000012338	-1.34171	8.1e-06	0.000635882	FAH	fumarylacetoacetate hydrolase
ENSBTAG00000007116	1.03874	8.7e-06	0.000635882	ARRDC3	arrestin domain containing 3
ENSBTAG00000009705	1.06759	8.6e-06	0.000635882	SERPINF1	serpin family F member 1
ENSBTAG00000021181	1.76009	8.4e-06	0.000635882	BUB1	BUB1 mitotic checkpoint serine/threonine kinase
ENSBTAG00000017223	1.03874	1e-05	0.000681152	MEST	mesoderm specific transcript
ENSBTAG00000009214	1.18301	1e-05	0.000681152	ETS2	ETS proto-oncogene 2, transcription factor
ENSBTAG00000013420	1.21186	1.1e-05	0.00071555	FSD1L	fibronectin type III and SPRY domain containing 1 like
ENSBTAG00000002224	1.4427	1.1e-05	0.00071555	UHRF1	ubiquitin like with PHD and ring finger domains 1
ENSBTAG00000051933	-1.02431	1.2e-05	0.000736415	novel gene	novel gene
ENSBTAG00000012409	1.39941	1.2e-05	0.000736415	POSTN	periostin
ENSBTAG00000011207	1.45712	1.2e-05	0.000736415	CNN1	calponin 1
ENSBTAG00000009230	1.90436	1.2e-05	0.000736415	FBLN7	fibulin 7
ENSBTAG00000046193	1.03874	1.3e-05	0.000786651	novel gene	novel gene
ENSBTAG00000039657	1.24072	1.4e-05	0.000809511	HIST1H2AC	histone cluster 1, H2ac
ENSBTAG00000049369	2.09191	1.6e-05	0.000897241	MYMX	myomixer, myoblast fusion factor
ENSBTAG00000051072	-1.02431	1.7e-05	0.000941149	AQP4	aquaporin 4
ENSBTAG00000002613	1.73123	1.8e-05	0.00097575	MIS18BP1	MIS18 binding protein 1
ENSBTAG00000022120	-1.09645	1.9e-05	0.00100484	FGB	fibrinogen beta chain
ENSBTAG00000020035	1.42827	2e-05	0.00104919	RCAN1	regulator of calcineurin 1
ENSBTAG00000052577	-1.60139	2.2e-05	0.00112685	LOC781663	complement C4-A-like
ENSBTAG00000049599	1.05317	2.2e-05	0.00112685	FAM163A	family with sequence similarity 163 member A
ENSBTAG00000015942	1.22629	2.3e-05	0.00115533	DNAJA4	DnaJ heat shock protein family (Hsp40) member A4
ENSBTAG00000003521	1.24072	2.3e-05	0.00115533	KIAA0895L	KIAA0895 like
ENSBTAG00000001414	1.31285	2.3e-05	0.00115533	KCTD12	potassium channel tetramerization domain containing 12
ENSBTAG00000010069	2.13519	2.3e-05	0.00115533	EGR1	early growth response 1
ENSBTAG00000009206	-1.09645	2.6e-05	0.00123905	FOXS1	forkhead box S1
ENSBTAG00000011833	1.38499	2.6e-05	0.00123905	GRIA3	glutamate ionotropic receptor AMPA type subunit 3
ENSBTAG00000040167	-1.64467	2.7e-05	0.00127272	LOC614366	ribosomal protein S4, X-linked X-like pseudogene
ENSBTAG00000002826	1.8178	2.7e-05	0.00127272	CLSPN	claspin
ENSBTAG00000007084	1.09645	2.9e-05	0.00133318	MAP3K14	mitogen-activated protein kinase kinase kinase 14
ENSBTAG00000037539	1.25514	3e-05	0.00136469	LOC534578	vascular cell adhesion molecule 1-like
ENSBTAG00000020661	-1.29843	3.1e-05	0.00139554	ABCA1	ATP binding cassette subfamily A member 1
ENSBTAG00000013662	1.11088	3.1e-05	0.00139554	COL8A1	collagen type VIII alpha 1 chain
ENSBTAG00000005710	1.16858	3.1e-05	0.00139554	NCAM1	neural cell adhesion molecule 1
ENSBTAG00000006367	1.37056	3.7e-05	0.00156289	CCN2	cellular communication network factor 2
ENSBTAG00000016194	1.6591	3.9e-05	0.00162105	FBXO32	F-box protein 32
ENSBTAG00000010877	-1.45712	4e-05	0.00163135	ARMC12	armadillo repeat containing 12
ENSBTAG00000044027	1.6591	4e-05	0.00163135	ITGBL1	integrin subunit beta like 1
ENSBTAG00000008545	3.24606	4e-05	0.00163135	ATF3	activating transcription factor 3
ENSBTAG00000001294	1.38499	4.1e-05	0.00165655	PPP1R15A	protein phosphatase 1 regulatory subunit 15A
ENSBTAG00000012467	-1.05317	4.3e-05	0.0017004	MASP1	mannan binding lectin serine peptidase 1
ENSBTAG00000013100	1.68795	4.3e-05	0.0017004	SPAG5	sperm associated antigen 5
ENSBTAG00000003650	2.46701	4.8e-05	0.00185306	NR4A2	nuclear receptor subfamily 4 group A member 2
ENSBTAG00000008182	3.49132	4.8e-05	0.00185306	FOSB	FosB proto-oncogene, AP-1 transcription factor subunit
ENSBTAG00000018453	-1.02431	4.9e-05	0.00185857	ANKRD37	ankyrin repeat domain 37
ENSBTAG00000011390	-0.99546	4.9e-05	0.00185857	CHRND	cholinergic receptor nicotinic delta subunit
ENSBTAG00000001344	2.04863	5.1e-05	0.00192322	METTL21E	RIKEN cDNA 4832428D23-like
ENSBTAG00000007102	1.24072	5.2e-05	0.00194963	GTSE1	G2 and S-phase expressed 1
ENSBTAG00000014001	1.26957	5.5e-05	0.00199874	MAP1A	microtubule associated protein 1A
ENSBTAG00000000736	1.31285	5.6e-05	0.00202378	LRP8	LDL receptor related protein 8
ENSBTAG00000021069	1.54368	6.1e-05	0.00212195	PBK	PDZ binding kinase
ENSBTAG00000015366	1.74566	6.1e-05	0.00212195	SFRP4	secreted frizzled related protein 4
ENSBTAG00000013475	1.32728	6.2e-05	0.00214527	TRAF3	TNF receptor associated factor 3
ENSBTAG00000020895	1.4427	6.5e-05	0.00222539	LOXL4	lysyl oxidase like 4
ENSBTAG00000006194	1.61582	6.5e-05	0.00222539	FOSL1	FOS like 1, AP-1 transcription factor subunit
ENSBTAG00000009618	2.17847	6.6e-05	0.00224193	NEK2	NIMA related kinase 2
ENSBTAG00000002006	1.19744	6.9e-05	0.00231961	THBS1	thrombospondin 1
ENSBTAG00000015127	1.08202	7e-05	0.00232673	SDC4	syndecan 4
ENSBTAG00000011969	1.13973	7.1e-05	0.00232673	HSPB1	heat shock protein family B (small) member 1
ENSBTAG00000006864	-1.13973	7.4e-05	0.00240685	LOC107131209	complement C4-like
ENSBTAG00000013573	1.37056	7.6e-05	0.00242343	BIRC5	baculoviral IAP repeat containing 5
ENSBTAG00000000328	1.16858	7.8e-05	0.00247507	TPPP2	tubulin polymerization promoting protein family member 2
ENSBTAG00000004004	1.03874	8.8e-05	0.00269384	CSDC2	cold shock domain containing C2
ENSBTAG00000052382	1.29843	9.1e-05	0.00276614	H2B	histone H2B-like
ENSBTAG00000051139	1.42827	9.3e-05	0.0027943	novel gene	novel gene
ENSBTAG00000000088	1.19744	9.4e-05	0.00281136	ALCAM	activated leukocyte cell adhesion molecule
ENSBTAG00000000575	1.67353	9.4e-05	0.00281136	TNC	Bos taurus tenascin C (TNC), mRNA.
ENSBTAG00000021447	1.54368	9.7e-05	0.00286161	SIM2	SIM bHLH transcription factor 2
ENSBTAG00000006017	1.05317	9.9e-05	0.00287832	NFKB2	nuclear factor kappa B subunit 2
ENSBTAG00000013929	1.22629	0.0001	0.00287832	RRAD	RRAD, Ras related glycolysis inhibitor and calcium channel regulator
ENSBTAG00000045943	1.73123	0.00011	0.00309762	CHRNG	cholinergic receptor nicotinic gamma subunit
ENSBTAG00000019293	1.86108	0.00012	0.00325929	EGR3	early growth response 3
ENSBTAG00000054800	1.6591	0.00013	0.00345869	HES6	hes family bHLH transcription factor 6
ENSBTAG00000020887	-1.38499	0.00014	0.00363553	CACNA1E	calcium voltage-gated channel subunit alpha1 E
ENSBTAG00000048470	-0.99546	0.00015	0.00385672	IFITM1	interferon induced transmembrane protein 1
ENSBTAG00000031214	-1.48598	0.00016	0.00404194	LOC618409	interferon regulatory factor 4
ENSBTAG00000004322	2.95752	0.00016	0.00404194	FOS	Fos proto-oncogene, AP-1 transcription factor subunit
ENSBTAG00000046509	1.31285	0.00017	0.00418883	TENT5C	terminal nucleotidyltransferase 5C
ENSBTAG00000008088	1.83222	0.00017	0.00418883	KIF18B	kinesin family member 18B
ENSBTAG00000011585	-1.11088	0.00019	0.0045356	MST1	macrophage stimulating 1
ENSBTAG00000005010	1.25514	0.0002	0.00467986	MXD3	MAX dimerization protein 3
ENSBTAG00000004943	1.48598	0.0002	0.00467986	CCNA2	cyclin A2
ENSBTAG00000014435	1.6591	0.0002	0.00467986	TCF19	transcription factor 19
ENSBTAG00000000638	1.09645	0.00021	0.00484415	CDT1	chromatin licensing and DNA replication factor 1
ENSBTAG00000046512	1.37056	0.00021	0.00484415	XIRP1	xin actin binding repeat containing 1
ENSBTAG00000003581	1.16858	0.00022	0.00497774	SETD7	SET domain containing 7, histone lysine methyltransferase
ENSBTAG00000050113	-1.37056	0.00023	0.00509761	novel gene	novel gene
ENSBTAG00000003845	1.29843	0.00023	0.00509761	CSRNP1	cysteine and serine rich nuclear protein 1
ENSBTAG00000001822	1.03874	0.00024	0.0052214	SNX10	sorting nexin 10
ENSBTAG00000014229	1.06759	0.00026	0.00542953	SYT17	synaptotagmin 17
ENSBTAG00000016649	1.03874	0.00027	0.00554929	CCND2	cyclin D2
ENSBTAG00000017514	1.31285	0.00028	0.00564775	CCND1	cyclin D1
ENSBTAG00000010913	1.03874	0.00029	0.00581341	SRXN1	sulfiredoxin 1
ENSBTAG00000018352	1.02431	0.00033	0.00626759	ABRA	actin binding Rho activating protein
ENSBTAG00000044150	1.03874	0.00033	0.00626759	UCK2	uridine-cytidine kinase 2
ENSBTAG00000025448	-1.5004	0.00034	0.00635546	IZUMO4	IZUMO family member 4
ENSBTAG00000053806	-0.99546	0.00034	0.00635546	LOC618737	bone marrow stromal antigen 2
ENSBTAG00000004305	1.08202	0.00038	0.00675383	RGS16	regulator of G protein signaling 16
ENSBTAG00000045834	-1.11088	0.00042	0.00724695	RASSF7	Ras association domain family member 7
ENSBTAG00000049331	1.63025	0.00043	0.0073416	novel gene	novel gene
ENSBTAG00000005716	1.60139	0.00044	0.00746336	CRABP2	cellular retinoic acid binding protein 2
ENSBTAG00000003629	1.00989	0.00047	0.00774013	ASPA	aspartoacylase
ENSBTAG00000046409	1.96207	0.00047	0.00774013	EGR2	early growth response 2
ENSBTAG00000055183	-1.02431	0.00048	0.00783538	HRCT1	histidine rich carboxyl terminus 1
ENSBTAG00000032591	0.99546	0.00048	0.00783538	CTHRC1	collagen triple helix repeat containing 1
ENSBTAG00000005498	1.25514	0.00048	0.00783538	SQLE	squalene epoxidase
ENSBTAG00000000434	0.99546	0.00049	0.00788973	CRYAB	crystallin alpha B
ENSBTAG00000037811	1.77451	0.00049	0.00788973	CCL2	chemokine (C-C motif) ligand 2
ENSBTAG00000050791	1.54368	0.0005	0.00801108	novel gene	novel gene
ENSBTAG00000006155	-1.05317	0.00051	0.00809159	CCRL2	C-C motif chemokine receptor like 2
ENSBTAG00000049882	-1.13973	0.00052	0.00817053	novel gene	novel gene
ENSBTAG00000046574	1.34171	0.00052	0.00817053	FRMPD1	FERM and PDZ domain containing 1
ENSBTAG00000007550	1.21186	0.00055	0.00852861	OLFM2	olfactomedin 2
ENSBTAG00000020283	1.16858	0.00058	0.0088255	DUSP5	dual specificity phosphatase 5
ENSBTAG00000014628	-1.42827	0.00059	0.00887387	OAS2	2'-5'-oligoadenylate synthetase 2
ENSBTAG00000020099	-1.31285	0.00062	0.00913499	STMN2	stathmin 2
ENSBTAG00000020652	1.02431	0.00067	0.00964237	TSSK3	testis specific serine kinase 3
ENSBTAG00000020575	-0.99546	0.00074	0.0103077	IFITM5	interferon induced transmembrane protein 5
ENSBTAG00000019017	-1.05317	0.00082	0.0110209	LOC112444847	interferon-induced transmembrane protein 1-like
ENSBTAG00000039861	-1.13973	0.00083	0.0110979	OAS1Y	2',5'-oligoadenylate synthetase 1, 40/46kDa
ENSBTAG00000015750	-1.57254	0.00091	0.0117451	AMN	amnion associated transmembrane protein
ENSBTAG00000012406	-1.47155	0.00092	0.0118156	ZBP1	Z-DNA binding protein 1
ENSBTAG00000002030	1.13973	0.00093	0.0118854	SPP2	secreted phosphoprotein 2
ENSBTAG00000015939	1.13973	0.00093	0.0118854	NECTIN1	nectin cell adhesion molecule 1
ENSBTAG00000038322	1.1253	0.001	0.0123201	LOC510613	zinc finger protein 664
ENSBTAG00000009844	1.16858	0.001	0.0123201	CCN1	cellular communication network factor 1
ENSBTAG00000000648	1.24072	0.001	0.0123201	ADAMTS5	ADAM metallopeptidase with thrombospondin type 1 motif 5
ENSBTAG00000049541	-1.15416	0.0011	0.0131656	ASMT	acetylserotonin O-methyltransferase
ENSBTAG00000018237	1.45712	0.0012	0.0139642	MYO16	myosin XVI
ENSBTAG00000016661	-1.03874	0.0014	0.0154225	USP18	ubiquitin specific peptidase 18
ENSBTAG00000038132	-0.99546	0.0014	0.0154225	AIFM3	apoptosis inducing factor mitochondria associated 3
ENSBTAG00000017313	1.03874	0.0014	0.0154225	ADA2	adenosine deaminase 2
ENSBTAG00000050334	1.284	0.0014	0.0154225	CD83	CD83 molecule
ENSBTAG00000032265	-1.05317	0.0015	0.0160617	RTP4	receptor transporter protein 4
ENSBTAG00000014655	-1.11088	0.0016	0.0166661	MYO1A	myosin IA
ENSBTAG00000016886	1.03874	0.0017	0.0171983	MT3	metallothionein 3
ENSBTAG00000004399	1.15416	0.0017	0.0171983	LRRN3	leucine rich repeat neuronal 3
ENSBTAG00000055045	1.22629	0.0018	0.0178763	HSPB7	heat shock protein family B (small) member 7
ENSBTAG00000021875	1.21186	0.0019	0.018447	SLC41A2	solute carrier family 41 member 2
ENSBTAG00000008940	-1.47155	0.002	0.0191464	NPTX1	neuronal pentraxin 1
ENSBTAG00000034349	-1.11088	0.0021	0.0196979	IFI44	interferon induced protein 44
ENSBTAG00000047431	1.1253	0.0021	0.0196979	LOC112448922	small nucleolar RNA SNORA42/SNORA80 family
ENSBTAG00000052226	1.1253	0.0021	0.0196979	novel gene	novel gene
ENSBTAG00000052883	1.11088	0.0023	0.0209252	novel gene	novel gene
ENSBTAG00000023372	1.15416	0.0023	0.0209252	MYCN	MYCN proto-oncogene, bHLH transcription factor
ENSBTAG00000052038	1.21186	0.0024	0.0214746	novel gene	novel gene
ENSBTAG00000048608	-1.25514	0.0026	0.0227325	LOC112444653	5.8S ribosomal RNA
ENSBTAG00000012314	1.02431	0.0028	0.0237626	LDLR	low density lipoprotein receptor
ENSBTAG00000014707	-1.38499	0.0031	0.0253018	ISG15	ISG15 ubiquitin like modifier
ENSBTAG00000019445	-1.284	0.0033	0.0262748	C4H7orf31	chromosome 4 C7orf31 homolog
ENSBTAG00000047752	1.6591	0.0033	0.0262748	OTUD1	OTU deubiquitinase 1
ENSBTAG00000021059	2.09191	0.0033	0.0262748	TNMD	tenomodulin
ENSBTAG00000008240	-1.32728	0.0034	0.0266309	GALNT15	polypeptide N-acetylgalactosaminyltransferase 15
ENSBTAG00000053400	1.15416	0.0034	0.0266309	novel gene	novel gene
ENSBTAG00000003152	-0.99546	0.0036	0.0276972	IFI27	putative ISG12(a) protein
ENSBTAG00000014090	1.09645	0.0039	0.0290768	ARID5A	AT-rich interaction domain 5A
ENSBTAG00000004742	1.39941	0.0041	0.0300682	RUNX1	RUNX family transcription factor 1
ENSBTAG00000048324	1.25514	0.0046	0.0324193	novel gene	novel gene
ENSBTAG00000053194	1.19744	0.0047	0.0328042	novel gene	novel gene
ENSBTAG00000013486	1.00989	0.0048	0.0331994	C5H12orf66	chromosome 5 C12orf66 homolog
ENSBTAG00000048448	1.00989	0.0048	0.0331994	novel gene	novel gene
ENSBTAG00000019993	1.08202	0.0052	0.0346756	APLN	apelin
ENSBTAG00000053807	-0.99546	0.0053	0.0350549	OAS1X	2',5'-oligoadenylate synthetase 1, 40/46kDa
ENSBTAG00000015402	1.05317	0.0054	0.0355716	GREB1	growth regulating estrogen receptor binding 1
ENSBTAG00000047680	-1.02431	0.0058	0.0372448	IRF7	interferon regulatory factor 7
ENSBTAG00000049783	-1.08202	0.006	0.0380224	novelgene	novel gene
ENSBTAG00000007417	1.1253	0.006	0.0380224	GDF11	growth differentiation factor 11
ENSBTAG00000039935	-1.13973	0.0061	0.0383201	KCNC3	potassium voltage-gated channel subfamily C member 3
ENSBTAG00000055240	-1.38499	0.0064	0.0394803	IGHG1	immunoglobulin heavy constant gamma 1
ENSBTAG00000015821	1.284	0.0064	0.0394803	AMPD3	adenosine monophosphate deaminase 3
ENSBTAG00000010411	1.32728	0.0068	0.0409385	ADAMTS8	ADAM metallopeptidase with thrombospondin type 1 motif 8
ENSBTAG00000014585	1.18301	0.0071	0.0420059	PTGIR	prostaglandin I2 receptor
ENSBTAG00000049478	1.45712	0.0074	0.0432304	novel gene	novel gene
ENSBTAG00000010875	1.02431	0.0077	0.0444047	MSX1	msh homeobox 1
ENSBTAG00000051340	1.25514	0.008	0.0455094	novel gene	novel gene
ENSBTAG00000011869	1.284	0.008	0.0455094	CSRP3	cysteine and glycine rich protein 3
ENSBTAG00000053305	1.29843	0.008	0.0455094	novel gene	novel gene
ENSBTAG00000005714	1.00989	0.009	0.0491562	ACTC1	actin alpha cardiac muscle 1
