# Supplementary material for: Effects of maternal gestational diet, with or without methionine, on muscle transcriptome of Bos indicus-influenced beef calves following a vaccine-induced immunological challenge
Source: PLoS One. 2021 Jun 24;16(6):e0253810. doi: 10.1371/journal.pone.0253810 (PMC8224847; doi:10.1371/journal.pone.0253810)
Supplement: S3 Table — Significant GO terms with the up and downregulated genes enriched in each term for the effect of maternal supplementation with protein and energy (P ≤ 0.025), maternal supplementation with methionine (P ≤ 0.05) and time (FDR ≤ 0.0001) in the longissimus dorsi muscle of early-weaned Bos indicus-influenced calves. (XLSX) [file pone.0253810.s003.xlsx]

## Sheet: GO terms for Supplement vs. Not
GOID	GO Name	P-value	DEG (P < 0.025)	Upregulated genes with maternal supplement	Downregulated genes with maternal supplement
GO:0045893	positive regulation of transcription, DNA-templated	1.4e-06	31		SP3, BMPR1A, NR4A1, NFATC1, FZD7, LGR4, SPIN1, KDM7A, FOS, NEK4, CREB1, SMAD4, ESR1, EGR1, HMBOX1, EYA1, SIX1, PPARGC1B, COL1A1, BCL10, NCOA1, PPARGC1A, WAC, ZNF410, HIVEP3, E2F3, TBL1XR1, NSD1, ZFHX4, SMAD2, SIX4
GO:0032880	regulation of protein localization	9e-05	7		AAK1, ITGB3, RAB9A, SIX1, CEP120, PRNP, SIX4
GO:0003700	DNA-binding transcription factor activity	0.0001	31		SP3, NR4A1, RFX7, NFATC1, ZNF280B, RCOR1, RBPJ, FOS, PCGF5, CREB1, ATF7, SMAD4, RCOR3, ESR1, SIN3A, EGR1, SIX1, AHCTF1, FOXN2, ZHX1, NR3C1, ZNF410, ZNF398, E2F3, TEAD1, ZSCAN31, ZFP69, SMAD2, ZBTB38, SIX4, ZNF148
GO:0003677	DNA binding	0.00011	47		SP3, ADNP, NR4A1, RFX7, NFATC1, ZNF280B, H2AFY2, SMARCA1, RCOR1, RBPJ, ASH1L, FOS, RAD52, CREB1, SOS2, ATF7, BBX, SMAD4, RCOR3, ESR1, ZFX, SIN3A, EGR1, HMBOX1, PDS5B, SIX1, ZEB2, NCOA1, FOXN2, ZHX1, PPARGC1A, SETBP1, NR3C1, ASXL2, ZNF410, HIVEP3, E2F3, DNMT3A, TBL1XR1, MYF5, TEAD1, ZFHX4, ZFP69, SMAD2, ZBTB38, REV1, SIX4
GO:0035914	skeletal muscle cell differentiation	0.00011	7		NR4A1, FOS, RB1, EGR1, FOXN2, HIVEP3, MYF5
GO:0016011	dystroglycan complex	0.00025	3		DAG1, SGCB, SGCD
GO:1904778	positive regulation of protein localization to cell cortex	0.00025	3		EPB41L2, EPB41, GPSM2
GO:0045944	positive regulation of transcription by RNA polymerase II	0.00028	38		SP3, BMPR1A, NR4A1, NFATC1, LUM, SMARCA1, ASH1L, FOS, PCGF5, CREB1, RB1, SMAD4, ESR1, PYGO1, SIN3A, EGR1, EYA1, SIX1, PPARGC1B, NCOA1, KLF6, PPARGC1A, ACVR2A, ZNF462, NR3C1, ASXL2, ZNF410, ZNF398, E2F3, TBL1XR1, SETX, DPF3, MYF5, TEAD1, SMAD2, MLLT10, SIX4, ZNF148
GO:0001503	ossification	0.00032	7		SP3, PTN, NPPC, CCN2, PPARGC1B, COL1A1, MYF5
GO:0003151	outflow tract morphogenesis	0.00069	6		BMPR1A, SEMA3C, SEC24B, EYA1, SIX1, TGFBR2
GO:0008134	transcription factor binding	0.00076	17		NFATC1, SMARCA1, RCOR1, RBPJ, FOS, RB1, RCOR3, ESR1, SIN3A, PPARGC1B, BCL10, NCOA1, PPARGC1A, HCFC2, E2F3, DNMT3A, SMAD2
GO:0003148	outflow tract septum morphogenesis	0.00079	4		BMPR1A, SEMA3C, SMAD4, TGFBR2
GO:0005667	transcription factor complex	0.0008	12		NR4A1, NFATC1, RBPJ, FOS, CREB1, RB1, SMAD4, SIN3A, SIX1, E2F3, TEAD1, SMAD2
GO:0062009	secondary palate development	0.00082	3		SMAD4, TGFBR2, SMAD2
GO:0007389	pattern specification process	0.0012	5		BMPR1A, EYA1, SIX1, APC, SMAD2
GO:0045672	positive regulation of osteoclast differentiation	0.0013	3		FOS, CREB1, PPARGC1B
GO:0031012	extracellular matrix	0.0014	11		LUM, LGR4, MMP11, CCN2, FN1, MMP19, TIMP2, COL1A1, COL14A1, MATN2, OLFML2B
GO:0001228	DNA-binding transcription activator activity, RNA polymerase II-specific	0.0019	15		NR4A1, RBPJ, FOS, CREB1, SMAD4, ESR1, EGR1, SIX1, KLF6, NR3C1, E2F3, MYF5, TEAD1, SMAD2, SIX4
GO:0016010	dystrophin-associated glycoprotein complex	0.0019	3		DAG1, SGCB, SGCD
GO:0090190	positive regulation of branching involved in ureteric bud morphogenesis	0.0019	3		LGR4, SIX1, SIX4
GO:0042626	ATPase-coupled transmembrane transporter activity	0.002	5		ABCD3, ATP6V1G2, ABCC9, ABCA1, LOC515333
GO:0005886	plasma membrane	0.0021	68	GPA33	BMPR1A, RRP8, TMEM17, CADM1, APLP1, SYT4, NEDD1, FZD7, PTN, LGR4, AKAP10, SCCPDH, RAP2C, PHKB, BCORL1, NEO1, EPB41L2, EPB41, ABHD17B, ESR1, PLCL1, SPRY4, SLC6A9, LPAR1, SCIN, GPD1L, DRAM2, PLPP1, SCARB2, XRN1, GAPVD1, DAG1, MTM1, TMEM47, SGCB, AKAP12, NCOA1, GOPC, LVRN, SRPK1, ZBTB33, CSNK1G3, PDS5A, CD164, ACVR2A, BVES, GAS7, ABCC9, PLXDC1, TGFBR2, PXK, ABCA1, HCFC2, ITSN1, HOMER1, SLC9A9, FRMD6…
GO:0043565	sequence-specific DNA binding	0.0024	20		NR4A1, RBPJ, CREB1, SMAD4, ESR1, EGR1, HMBOX1, SIX1, FOXN2, PPARGC1A, ZBTB33, NR3C1, ZNF410, E2F3, MYF5, TEAD1, ZFHX4, ZFP69, SIX4, ZNF148
GO:0032924	activin receptor signaling pathway	0.0026	3		ACVR2A, TGFBR2, SMAD2
GO:0035909	aorta morphogenesis	0.0026	3		SEC24B, EYA1, SIX1
GO:0046697	decidualization	0.0026	3		PTN, ASH1L, TPPP3
GO:0060037	pharyngeal system development	0.0026	3		EYA1, SIX1, SIX4
GO:0006355	regulation of transcription, DNA-templated	0.0028	38		SP3, NR4A1, RFX7, NFATC1, ZNF280B, FZD7, SPIN1, RBPJ, FOS, CREB1, ATF7, SMAD4, ZNF432, RCOR3, ESR1, ZFX, SIN3A, EGR1, SIX1, PPARGC1B, AHCTF1, NCOA1, FOXN2, PPARGC1A, NR3C1, ASXL2, ZNF398, HCFC2, E2F3, NSD1, MYF5, TEAD1, ZFHX4, ZSCAN31, ZFP69, SMAD2, ZBTB38, SIX4
GO:0000790	nuclear chromatin	0.003	12		NFATC1, H2AFY2, SMARCA1, CREB1, SMAD4, ESR1, EGR1, RAD50, NCOA1, ASXL2, DPF3, SMAD2
GO:0055038	recycling endosome membrane	0.003	5		EHD3, FZD7, RAP2C, ABHD17B, ABHD17C
GO:0000978	RNA polymerase II proximal promoter sequence-specific DNA binding	0.0033	20		SP3, NR4A1, RFX7, NFATC1, RBPJ, FOS, CREB1, SMAD4, ESR1, SIX1, KLF6, NR3C1, DNMT3A, NSD1, MYF5, TEAD1, ZFHX4, SMAD2, SIX4, ZNF148
GO:0004675	transmembrane receptor protein serine/threonine kinase activity	0.0036	3		BMPR1A, ACVR2A, TGFBR2
GO:0005092	GDP-dissociation inhibitor activity	0.0036	3		GDI2, CHM, GPSM2
GO:0006515	protein quality control for misfolded or incompletely synthesized proteins	0.0036	3		NGLY1, ZYG11B, UBE2W
GO:0048701	embryonic cranial skeleton morphogenesis	0.0036	4		SIX1, TGFBR2, SMAD2, SIX4
GO:0070840	dynein complex binding	0.0036	3		PAFAH1B1, GPSM2, BICD2
GO:0099738	cell cortex region	0.0036	3		EPB41L2, EPB41, GPSM2
GO:0030139	endocytic vesicle	0.0039	5		EHD3, KIF5B, LPAR1, ABCA1, ITSN1
GO:0007178	transmembrane receptor protein serine/threonine kinase signaling pathway	0.0046	3		BMPR1A, ACVR2A, TGFBR2
GO:0009791	post-embryonic development	0.0046	6		ASH1L, SEMA3C, ZFX, CCDC47, ALDH5A1, SMAD2
GO:0090103	cochlea morphogenesis	0.0046	3		FRZB, EYA1, SIX1
GO:0003682	chromatin binding	0.0047	18		SP3, ADNP, NFATC1, ASH1L, FOS, SMAD4, ESR1, PHF21A, SIN3A, SIX1, NCOA1, WAC, PRKAA2, ASXL2, HCFC2, DNMT3A, SMAD2, MLLT10
GO:0001657	ureteric bud development	0.005	4		BMPER, EYA1, SIX1, SMAD2
GO:0008022	protein C-terminus binding	0.0056	9		CCN2, EPB41, FN1, FIGN, CEP120, BCL10, GOPC, GPSM2, PABPC1
GO:0017053	transcriptional repressor complex	0.0056	5		SP3, RCOR1, RCOR3, SIN3A, TBL1XR1
GO:0071300	cellular response to retinoic acid	0.0058	4		CREB1, ALDH1A2, ABCA1, SETX
GO:0007405	neuroblast proliferation	0.0059	3		EML1, DAGLA, PAFAH1B1
GO:0030324	lung development	0.0066	6		SP3, BMPR1A, CCN2, ALDH1A2, TGFBR2, SMAD2
GO:0007492	endoderm development	0.0073	3		BMPR1A, SMAD4,SMAD2
GO:0043171	peptide catabolic process	0.0073	3		NPEPPS, CPQ, LVRN
GO:0010718	positive regulation of epithelial to mesenchymal transition	0.0077	4		SMAD4, COL1A1, TGFBR2, SMAD2
GO:0002021	response to dietary excess	0.0082	2		PPARGC1A, TBL1XR1
GO:0002162	dystroglycan binding	0.0082	2		DAG1, MAP2
GO:0007044	cell-substrate junction assembly	0.0082	2		FN1, ITGB3
GO:0007216	G protein-coupled glutamate receptor signaling pathway	0.0082	2		DAGLA, HOMER1
GO:0016012	sarcoglycan complex	0.0082	2		SGCB, SGCD
GO:0030695	GTPase regulator activity	0.0082	2		GOPC, GPSM2
GO:0048103	somatic stem cell division	0.0082	2		FZD7, ZFP36L2
GO:0048382	mesendoderm development	0.0082	2		BMPR1A, SMAD4
GO:0048699	generation of neurons	0.0082	2		SIX1, SIX4
GO:0070723	response to cholesterol	0.0082	2		TGFBR2, SMAD2
GO:0071218	cellular response to misfolded protein	0.0082	2		DNAJC18, UBE2W
GO:0098821	BMP receptor activity	0.0082	2		BMPR1A, ACVR2A
GO:1990391	DNA repair complex	0.0082	2		RCOR1, PHF21A
GO:2000738	positive regulation of stem cell differentiation	0.0082	2		PTN, RBM24
GO:0015631	tubulin binding	0.0084	5		DAG1, EML1, MAP2, TPPP3, PRNP
GO:0048589	developmental growth	0.009	3		BMPR1A, SMAD4, SMAD2
GO:0005576	extracellular region	0.01	20		LUM, PI16, PTN, NTN4, NPPC, SEMA3C, CCN2, DIPK2A, FN1, FGL2, BMPER, TIMP2, FRZB, CPQ, DKK2, COL1A1, ENPP2, PLA2R1, OLFML2B, PI3
GO:0007264	small GTPase mediated signal transduction	0.01	7		BCAR3, GDI2, SOS2, CHM, RHOBTB1, ITSN1, RALGPS1
GO:0042472	inner ear morphogenesis	0.01	4		FRZB, EYA1, SIX1, SIX4
GO:0000987	proximal promoter sequence-specific DNA binding	0.011	4		SP3, RB1, SMAD4, E2F3
GO:0034504	protein localization to nucleus	0.011	4		PYGO1, SIX1, COL1A1, SIX4
GO:0042327	positive regulation of phosphorylation	0.011	3		FZD7, PPARGC1B, BCL10
GO:0046329	negative regulation of JNK cascade	0.011	3		ZMYND11, PAFAH1B1, KLHL31
GO:0002064	epithelial cell development	0.012	2		ESR1, SHROOM3
GO:0019209	kinase activator activity	0.012	2		BCL10, ITSN1
GO:0042118	endothelial cell activation	0.012	2		SMAD4, BMPER
GO:0045892	negative regulation of transcription, DNA-templated	0.012	19		SP3, RCOR1, LGR4, RB1, SMAD4, SIN3A, HMBOX1, SIX1, PPARGC1B, ZHX1, ZBTB33, NR3C1, ZNF410, TBL1XR1, DPF3, SMAD2, ZBTB38, SIX4, ZNF148
GO:0051661	maintenance of centrosome location	0.012	2		PAFAH1B1, GPSM2
GO:0060346	bone trabecula formation	0.012	2		PPARGC1B, COL1A1
GO:0071599	otic vesicle development	0.012	2		EYA1, SIX1
GO:2000766	negative regulation of cytoplasmic translation	0.012	2		CPEB4, RBM24
GO:0001102	RNA polymerase II activating transcription factor binding	0.013	4		FOS, CREB1, RB1, SIN3A
GO:0030414	peptidase inhibitor activity	0.013	3		PI16, TIMP2, PI3
GO:0043524	negative regulation of neuron apoptotic process	0.013	6		ADNP, OXR1, SIX1, PPARGC1A, ITSN1, SIX4
GO:0044212	transcription regulatory region DNA binding	0.013	11		H2AFY2, RCOR1, FOS, SMAD4, RCOR3, EGR1, SIX1, ZNF398, TBL1XR1, TEAD1, ZFHX4
GO:0048856	anatomical structure development	0.013	4		PYGO1, EYA1, SIX1, SIX4
GO:0070412	R-SMAD binding	0.013	3		FOS, SMAD4, SMAD2
GO:0035064	methylated histone binding	0.014	5		RRP8, ZMYND11, SPIN1, KDM7A, PYGO1
GO:0005539	glycosaminoglycan binding	0.015	3		EXTL2, TGFBR2, PRNP
GO:0030178	negative regulation of Wnt signaling pathway	0.016	4		FRZB, DKK2, SHISA2, APC
GO:0003215	cardiac right ventricle morphogenesis	0.017	2		BMPR1A, SEMA3C
GO:0007183	SMAD protein complex assembly	0.017	2		SMAD4, SMAD2
GO:0007289	spermatid nucleus differentiation	0.017	2		PYGO1, GOPC
GO:0007519	skeletal muscle tissue development	0.017	4		SIX1, BVES, MYF5, SIX4
GO:0010594	regulation of endothelial cell migration	0.017	2		PTN, BMPER
GO:0014850	response to muscle activity	0.017	2		PPARGC1A, PRKAA2
GO:0033135	regulation of peptidyl-serine phosphorylation	0.017	2		PLCL1, NSD1
GO:0039706	co-receptor binding	0.017	2		NEO1, DKK2
GO:0042246	tissue regeneration	0.017	2		PTN, CPQ
GO:0042551	neuron maturation	0.017	2		RB1, B4GALT6
GO:0060065	uterus development	0.017	2		SMAD4, ESR1
GO:2000001	regulation of DNA damage checkpoint	0.017	2		RFWD3, FBXO4
GO:0007338	single fertilization	0.018	3		ASH1L, SMAD4, CECR2
GO:0071310	cellular response to organic substance	0.018	3		NR4A1, EGR1, MAP2
GO:0051260	protein homooligomerization	0.019	7		EHD3, RAD52, BCL10, G3BP2, GOPC, ATL2, PRNP
GO:0002931	response to ischemia	0.02	3		CPEB4, EGR1, BVES
GO:0010468	regulation of gene expression	0.021	10		ASH1L, FOS, SIX1, SRPK1, PRKAA2, ZNF462, TGFBR2, DNMT3A, TBL1XR1, SIX4
GO:0050790	regulation of catalytic activity	0.021	5		CALM2, GDI2, CHM, GOPC, GPSM2
GO:0001502	cartilage condensation	0.022	2		CCN2, MYF5
GO:0005496	steroid binding	0.022	2		ESR1, NR3C1
GO:0010812	negative regulation of cell-substrate adhesion	0.022	2		FZD7, COL1A1
GO:0021983	pituitary gland development	0.022	2		BMPR1A, CREB1
GO:0030520	intracellular estrogen receptor signaling pathway	0.022	2		ESR1, PPARGC1B
GO:0034498	early endosome to Golgi transport	0.022	2		RAB6A, EHD3
GO:0045954	positive regulation of natural killer cell mediated cytotoxicity	0.022	2		CADM1, SH2D1A
GO:0046975	histone methyltransferase activity (H3-K36 specific)	0.022	2		ASH1L, NSD1
GO:0050678	regulation of epithelial cell proliferation	0.022	2		SIX1, SIX4
GO:0051924	regulation of calcium ion transport	0.022	2		EPB41, CACNA2D1
GO:0071385	cellular response to glucocorticoid stimulus	0.022	2		ZFP36L2, NR3C1
GO:0007369	gastrulation	0.023	3		SMAD4, TGFBR2, SMAD2
GO:0048704	embryonic skeletal system morphogenesis	0.023	4		EYA1, SIX1, MYF5, SIX4
GO:0090263	positive regulation of canonical Wnt signaling pathway	0.023	6		LGR4, USP34, DKK2, COL1A1, CSNK1G3, TBL1XR1
GO:0007399	nervous system development	0.025	7		BMPR1A, FOS, NEO1, C1H3orf70, SEMA3C, PAFAH1B1, DPF3
GO:0008584	male gonad development	0.025	4		SMAD4, ESR1, ACVR2A, SIX4
GO:0030182	neuron differentiation	0.025	5		SMARCA1, RB1, ALDH1A2, TRAPPC9, GAS7
GO:0034446	substrate adhesion-dependent cell spreading	0.025	4		FZD7, NTN4, FN1, BVES
GO:0071363	cellular response to growth factor stimulus	0.025	4		BMPR1A, CREB1, ACVR2A, TGFBR2
GO:0003691	double-stranded telomeric DNA binding	0.027	2		HMBOX1, RAD50
GO:0016504	peptidase activator activity	0.027	2		FN1, FGL2
GO:0034713	type I transforming growth factor beta receptor binding	0.027	2		TGFBR2, SMAD2
GO:0051451	myoblast migration	0.027	2		SIX1, SIX4
GO:0055074	calcium ion homeostasis	0.027	2		CCDC47, SGCD
GO:0060391	positive regulation of SMAD protein signal transduction	0.027	2		BMPR1A, SMAD4
GO:0005515	protein binding	0.028	83	GSTA1	FBXO11, CALM2, EHD3, LUM, STAM2, NEDD1, FZD7, ZMYND11, LGR4, KBTBD2, NTN4, ASH1L, RFWD3, BCORL1, NEO1, ANKS6, FBXO30, CREB1, SEMA3C, CCN2, IGDCC4, PPP1R3A, DMXL1, FBXO33, SMAD4, SEC23IP, RAP1GDS1, CEP170, SHOC2, ENSBTAG00000008066, FN1, SAMD8, FEM1C, FBXL22, TTC37, PLXNA1, TNS3, CECR2, MKLN1, BMPER, TIMP2, FRZB, ANKMY2, DNAJC3, DCUN1D1, DICER1, COL1A1, IL1RAP, COL14A1, FSD1L, TAB2, SPOPL, CEP97, …
GO:0007517	muscle organ development	0.029	3		SGCB, CD164, MYF5
GO:0010862	positive regulation of pathway-restricted SMAD protein phosphorylation	0.029	3		BMPR1A, SMAD4, ACVR2A
GO:0016324	apical plasma membrane	0.029	7		SLC22A5, FN1, SLC12A2, DRAM2, ITGB3, SHROOM3, SLC23A2
GO:0030331	estrogen receptor binding	0.029	3		ESR1, PPARGC1B, NCOA1
GO:0002020	protease binding	0.03	5		FN1, TIMP2, COL1A1, BCL10, PRNP
GO:0001658	branching involved in ureteric bud morphogenesis	0.033	3		SMAD4, EYA1, SIX1
GO:0030513	positive regulation of BMP signaling pathway	0.033	3		NEO1, SMAD4, SMAD2
GO:0032435	negative regulation of proteasomal ubiquitin-dependent protein catabolic process	0.033	3		MTM1, WAC, N4BP1
GO:1902895	positive regulation of pri-miRNA transcription by RNA polymerase II	0.033	3		BMPR1A, EGR1, NR3C1
GO:0007064	mitotic sister chromatid cohesion	0.034	2		PDS5B, PDS5A
GO:0008474	palmitoyl-(protein) hydrolase activity	0.034	2		ABHD17B, ABHD17C
GO:0030334	regulation of cell migration	0.034	5		LMO4, PLXNA1, ITGB3, ENPP2, RHOBTB1
GO:0047496	vesicle transport along microtubule	0.034	2		KIF5B, PAFAH1B1
GO:0048185	activin binding	0.034	2		ACVR2A, TGFBR2
GO:0061157	mRNA destabilization	0.034	2		RBM24, CNOT6L
GO:0001843	neural tube closure	0.036	5		LMO4, CECR2, SEC24B, BCL10, SHROOM3
GO:0030501	positive regulation of bone mineralization	0.037	3		BMPR1A, PTN, ACVR2A
GO:0051219	phosphoprotein binding	0.037	3		RB1, EPB41, PAFAH1B1
GO:0000785	chromatin	0.038	6		RB1, SIN3A, PDS5B, AHCTF1, PDS5A, NSD1
GO:0030165	PDZ domain binding	0.038	4		SLC22A5, FZD7, LPAR1, ACVR2A
GO:0071230	cellular response to amino acid stimulus	0.038	4		CPEB4, COL1A1, RRAGD, DNMT3A
GO:0032991	protein-containing complex	0.039	18		CALM2, PTN, AKAP10, RAD52, UGGT1, EPB41, ESR1, PCM1, EYA1, CEP97, BCL10, NCOA1, GOPC, GPSM2, NR3C1, PXK, SMAD2, MLLT10
GO:0007276	gamete generation	0.04	2		SPIN1, ZNF148
GO:0007498	mesoderm development	0.04	2		SMAD4, ACVR2A
GO:0010952	positive regulation of peptidase activity	0.04	2		FN1, FGL2
GO:0031016	pancreas development	0.04	2		ALDH1A2, SMAD2
GO:0034453	microtubule anchoring	0.04	2		PCM1, DAG1
GO:0040037	negative regulation of fibroblast growth factor receptor signaling pathway	0.04	2		SPRY4, SHISA2
GO:0051146	striated muscle cell differentiation	0.04	2		RB1, BVES
GO:0070411	I-SMAD binding	0.04	2		SMAD4, SMAD2
GO:0071711	basement membrane organization	0.04	2		MMP11, DAG1
GO:0097718	disordered domain specific binding	0.04	3		RB1, FN1, SMAD2
GO:1900181	negative regulation of protein localization to nucleus	0.04	2		SIN3A, FBXO4
GO:0005829	cytosol	0.043	81	GSTA1	RAB6A, PFKFB1, NR4A1, NFATC1, RRP8, FBXO11, CALM2, EHD3, STAM2, KIF5B, ZWINT, SPIN1, CCDC6, AKAP10, NGLY1, RAP2C, FOS, NEK4, EPB41, BBX, SMAD4, PCM1, RAP1GDS1, CEP170, SHOC2, PPP6C, SPRY4, SAMD8, FEM1C, TTC37, PLXNA1, CHM, TNS3, GPD1L, MKLN1, HMBOX1, RAB9A, SEC24B, RNF13, NPEPPS, XRN1, GAPVD1, DNAJC3, DCUN1D1, CEP97, EML1, BCL10, UACA, G3BP2, VEZT, IPO8, MTM1, ARFGEF1, AKAP12, NCOA1, KLF6, RBM24,…
GO:0030509	BMP signaling pathway	0.043	4		BMPR1A, SMAD4, EGR1, ACVR2A
GO:0004879	nuclear receptor activity	0.044	3		NR4A1, ESR1, NR3C1
GO:0016887	ATPase activity	0.044	9		KIF5B, SMARCA1, FIGN, ABCD3, RAD50, ATP6V1G2, ABCC9, ABCA1, LOC515333
GO:0070507	regulation of microtubule cytoskeleton organization	0.044	3		PAFAH1B1, PRKAA2, BICD2
GO:0016042	lipid catabolic process	0.046	4		PLCL1, ENPP2, PAFAH1B1, TBL1XR1
GO:0000288	nuclear-transcribed mRNA catabolic process, deadenylation-dependent decay	0.047	2		ZFP36L2, CNOT6L
GO:0030126	COPI vesicle coat	0.047	2		TMED3, DIPK2A
GO:0048738	cardiac muscle tissue development	0.047	2		ALDH1A2, SGCD
GO:0060216	definitive hemopoiesis	0.047	2		SP3, ZFP36L2
GO:0090102	cochlea development	0.047	2		CECR2, PAFAH1B1
GO:1900153	positive regulation of nuclear-transcribed mRNA catabolic process, deadenylation-dependent decay	0.047	2		ZFP36L2, PABPC1
GO:2000772	regulation of cellular senescence	0.047	2		BMPR1A, NEK4
GO:0031032	actomyosin structure organization	0.049	3		EPB41L2, EPB41, FRMD6
GO:0032993	protein-DNA complex	0.049	3		FOS, RAD52, EYA1

## Sheet: GO terms for Methionine vs. MOL
GOID	GO Name	P-value	DEG (P < 0.05)	Upregulated genes with maternal methionine	Downregulated genes with maternal methionine
GO:0008652	cellular amino acid biosynthetic process	2.4e-07	6		PYCR1, CBS, ASNS, PSPH, PSAT1, PHGDH
GO:0006865	amino acid transport	0.00013	4		SLC7A5, SFXN4, SLC3A2, SLC7A1
GO:0090307	mitotic spindle assembly	0.00052	4		KIFC1, NEK2, CDC20, BIRC5
GO:0016874	ligase activity	0.00091	6	UCHL1	ASNS, MTHFD1L, SARS1, TARS1, ACSS3
GO:0045296	cadherin binding	0.0012	4		CTNNAL1, TRPC4, CDH24, CTNNA3
GO:0043408	regulation of MAPK cascade	0.0013	3	NTRK2	SYNGAP1, ULK4
GO:0048709	oligodendrocyte differentiation	0.0013	3	NTRK2	TRPC4, CNP
GO:0006418	tRNA aminoacylation for protein translation	0.0018	4		CARS1, SARS1, TARS1, GARS1
GO:0005254	chloride channel activity	0.0023	3		BEST3, SLC1A4, TTYH2
GO:0051383	kinetochore organization	0.0024	2		CDT1, SMC2
GO:0004812	aminoacyl-tRNA ligase activity	0.003	4		CARS1, SARS1, TARS1, GARS1
GO:1902476	chloride transmembrane transport	0.0033	4		BEST3, SLC1A4, TTYH2, ANO9
GO:0051988	regulation of attachment of spindle microtubules to kinetochore	0.0036	2		NEK2, ECT2
GO:0032467	positive regulation of cytokinesis	0.0037	3		CDC25B, ECT2, CDC14A
GO:0005874	microtubule	0.0039	8		KIFC1, TBCA, BIRC5, STMN1, AKNA, KIF27, TUBA3E, LOC112443216
GO:0000184	nuclear-transcribed mRNA catabolic process, nonsense-mediated decay	0.0056	3		NCBP2, CTIF, PABPC1
GO:0000226	microtubule cytoskeleton organization	0.0063	6		ZPR1, EFCAB11, BIRC5, TUBA3E, CDC14A, ULK4
GO:0002504	antigen processing and presentation of peptide or polysaccharide antigen via MHC class II	0.0066	2		BLA-DQB, LOC100848815
GO:0003351	epithelial cilium movement involved in extracellular fluid movement	0.0066	2		CCDC39, KIF27
GO:0030016	myofibril	0.0079	3	SYNE2	ANKRD1, MYH4
GO:0045931	positive regulation of mitotic cell cycle	0.0079	3		ASNS, CDC25B, BIRC5
GO:0016021	integral component of membrane	0.008	56	ASB11, SLC27A6, CXADR, UCHL1, TMEM51, IFI6, NTRK2, FAM189A2, MCUB, KCNG2, RTP3, RAMP3, SYNE2, CTXN3, SCN4B, DPP4	PYCR1, TMED3, ATP1A1, ORAI3, BEST3, SLC25A24, SOAT1, SLC49A4, EXTL1, SLC7A5, NPR3, SLC1A4, MOSMO, OR51E2, SLC6A9, SFXN4, TRPC4, LETMD1, TTYH2, CDH24, PPBP, WLS, SLC3A2, DOP1B, ARSE, RXFP2, ZDHHC9, DHCR7, EFNA5, MBOAT1, SLC7A1, BLA-DQB, SORD, DNAJC15, LOC615733, LOC100848815, ENSBTAG00000051376, TOMM20L, ENSBTAG00000053284, ANO9
GO:0042613	MHC class II protein complex	0.0084	2		BLA-DQB, LOC100848815
GO:0071383	cellular response to steroid hormone stimulus	0.0084	2		ATP1A1, TFPI
GO:0017048	Rho GTPase binding	0.0097	3		IQGAP3, ECT2, ENSBTAG00000050709
GO:0034707	chloride channel complex	0.01	2		BEST3, TTYH2
GO:0061178	regulation of insulin secretion involved in cellular response to glucose stimulus	0.01	2		BIRC5, EFNA5
GO:0000776	kinetochore	0.011	5		CDT1, ZWINT, NEK2, BIRC5, RASSF2
GO:0006821	chloride transport	0.012	3		BEST3, TTYH2, ANO9
GO:0031258	lamellipodium membrane	0.013	2	SYNE2, DPP4
GO:0034704	calcium channel complex	0.013	2	MCUB	TRPC4
GO:0000786	nucleosome	0.015	3	H3F3C	CENPA, H1-10
GO:0021510	spinal cord development	0.018	2		ZPR1, PHGDH
GO:0043087	regulation of GTPase activity	0.019	4	NTRK2	IQGAP3, EFNA5, SYNGAP1
GO:0006541	glutamine metabolic process	0.02	2		ASNS, PHGDH
GO:0006730	one-carbon metabolic process	0.02	2		ALDH1L2, MTHFD1L
GO:0009116	nucleoside metabolic process	0.023	2		MTAP, PRPS2
GO:0042474	middle ear morphogenesis	0.023	2	OSR2	PRRX1
GO:0022857	transmembrane transporter activity	0.025	5		SLC25A24, SLC7A5, SFXN4, SLC7A1, ENSBTAG00000051376
GO:0055085	transmembrane transport	0.025	9	KCNG2	SLC25A24, SLC7A5, SLC1A4, SLC6A9, SFXN4, TRPC4, SLC7A1, ENSBTAG00000051376
GO:0005929	cilium	0.027	6	PDE4C	CCDC39, CFAP157, KIF27, SORD, TUBA3E
GO:0031514	motile cilium	0.027	3		CABYR, DNAH2, SORD
GO:0071277	cellular response to calcium ion	0.027	3	GPLD1	SLC25A24, ECT2
GO:0005912	adherens junction	0.029	3	CXADR	EFNA5, CTNNA3
GO:0030414	peptidase inhibitor activity	0.029	2		BIRC5, TFPI
GO:0015631	tubulin binding	0.031	3		TBCA, BIRC5, STMN1
GO:0006446	regulation of translational initiation	0.033	2		NCBP2, CTIF
GO:0016620	oxidoreductase activity, acting on the aldehyde or oxo group of donors, NAD or NADP as acceptor	0.033	2	ALDH5A1	ALDH1L2
GO:0010466	negative regulation of peptidase activity	0.036	2		BIRC5, TFPI
GO:0015293	symporter activity	0.036	2		SLC1A4, SLC6A9
GO:0045499	chemorepellent activity	0.036	2	DPP4	EFNA5
GO:0003777	microtubule motor activity	0.039	3		KIFC1, DNAH2, KIF27
GO:0000070	mitotic sister chromatid segregation	0.04	2		ZWINT, NEK2
GO:0016226	iron-sulfur cluster assembly	0.04	2		NFU1, HSPA9
GO:0031047	gene silencing by RNA	0.04	2		NCBP2, PABPC1
GO:0050890	cognition	0.04	2		SLC1A4, DOP1B
GO:0007059	chromosome segregation	0.041	3		CDT1, NEK2, BIRC5
GO:0001669	acrosomal vesicle	0.047	2	CXADR	SPESP1
GO:0007018	microtubule-based movement	0.047	3		KIFC1, DNAH2, KIF27

## Sheet: GO terms for D201 vs. D154
GOID	GO Name	P-value	DEG (P < 0.0001)	Upregulated genes on d 201	Downregulated genes on d 201
GO:0005840	ribosome	4.3e-16	35		MRPL23, RPS12, RPL21, MRPL10, RPL14, MRPL21, MRPS33, RPS3, RPL10, UBA52, RPS14, RPS2, RPSA, RPS19, RPS11, RPS8, RPL18, RPL15P, RPS10, RPL18A, RPS5, RPLP0, RPS20, RPL10A, RACK1, RPS15, RPS16, LOC100337136, RPL28, LOC524507, MRPS15, RPS25, LOC101902561, LOC614366, RPS13
GO:0022627	cytosolic small ribosomal subunit	1.3e-15	19	DDX3X	RPS12, RPS3, UBA52, RPS14, RPSA, RPS19, RPS11, RPS8, RPS10, RPS5, RPS20, RACK1, RPS15, RPS16, LOC524507, RPS25, LOC614366, RPS13
GO:0003735	structural constituent of ribosome	4.6e-15	34		MRPL23, RPS12, RPL21, MRPL10, RPL14, MRPL21, RPS3, RPL10, UBA52, RPS14, RPS2, RPSA, RPS19, RPS11, RPS8, RPL18, RPL15P, RPS10, RPL18A, RPS5, MRPL28, RPLP0, RPS20, RPL10A, RPS15, RPS16, LOC100337136, RPL28, LOC524507, MRPS15, RPS25, LOC101902561, LOC614366, RPS13
GO:0006412	translation	1.3e-10	33	EEF1A2	MRPL23, RPS12, RPL21, MRPL10, RPL14, RPS3, RPL10, UBA52, RPS14, RPS2, RPSA, RPS19, RPS11, RPS8, RPL18, RPL15P, RPL18A, RPS5, RPS20, TUFM, RPL10A, RACK1, RPS15, RPS16, EEF1B2, LOC100337136, RPL28, LOC524507, MRPS15, LOC101902561, LOC614366, RPS13
GO:0031012	extracellular matrix	1.3e-08	20	FBN3, LUM, THBS1, FBN1, CCN2, NPNT, ELFN2, FN1, CCDC80, THSD4, TGFB3, POSTN, COL1A1, COL1A2, COL8A1, MMP2, CRISPLD2, COL3A1, OLFML2B, ENSBTAG00000046193
GO:0000028	ribosomal small subunit assembly	2.8e-07	7		RPS14, RPSA, RPS19, RPS10, RPS5, RPS15, LOC524507
GO:0015935	small ribosomal subunit	4e-07	8		RPS3, UBA52, RPS2, RPSA, RPS5, RPS20, RPS15, RPS16
GO:0051988	regulation of attachment of spindle microtubules to kinetochore	2e-05	4	NEK2, RACGAP1, SPAG5, ECT2
GO:0000281	mitotic cytokinesis	3e-05	8	KIF20A, KIF23, NUSAP1, RACGAP1, BIRC5, CKAP2, ECT2	ARL3
GO:0007059	chromosome segregation	3.3e-05	9	ESPL1, NEK2, BIRC5, TOP2A, NDC80, CENPF, HJURP, DDX3X	RPS3
GO:0030496	midbody	3.7e-05	14	CCDC69, GEM, ASPM, SPART, SPART, NEK2, KIF23, CDK1, RACGAP1, BIRC5, ECT2, CENPF	ARL3, RACK1
GO:0030198	extracellular matrix organization	4.2e-05	12	NFKB2, NPNT, CCDC80, POSTN, COL1A1, COL1A2, COL8A1, MMP2, CRISPLD2, OLFML2B, ENSBTAG00000046193	PRDX4
GO:0005876	spindle microtubule	5.7e-05	7	CAPN6, KIF11, CDK1, NUSAP1, SPAG5, BIRC5	ARL3
GO:0005576	extracellular region	6.3e-05	29	TNC, LUM, THBS1, PI16, FBN1, PTN, SEMA3C, CCN2, NPNT, DIPK2A, FN1, HTRA1, SERPINF1, TGFB3, COL1A1, COL1A2, COL8A1, SFRP4, C1QTNF3, CRISPLD2, MXRA5, PLA2R1, OLFML2B, FNDC5, RNLS	LOC107131209, MASP1, FGL1, AQP4
GO:0000778	condensed nuclear chromosome kinetochore	8.8e-05	4	MIS18BP1, BUB1B, BUB1, NDC80
GO:0015631	tubulin binding	9.6e-05	8	TPPP2, MAP1B, BIRC5, STMN1, MAP1A, CLIP1, PRNP	RPS3
GO:0005874	microtubule	0.00012	16	TPPP2, CAPN6, KIFC1, MAP1B, HSPH1, ASPM, KIF20A, KIF11, KIF23, NUSAP1, BIRC5, STMN1, MAP1A, KIF15, CLIP1	TUBA4A
GO:0072686	mitotic spindle	0.00012	10	KIFC1, GEM, ESPL1, KIF11, KIF23, CDK1, NUSAP1, RACGAP1, ECT2	RPS3
GO:0090307	mitotic spindle assembly	0.00013	6	KIFC1, KIF11, NEK2, CDC20, BIRC5	MSTO1
GO:0005201	extracellular matrix structural constituent	0.0002	7	FBN3, FBN1, COL1A1, COL1A2, COL8A1, COL3A1, ENSBTAG00000046193
GO:0008017	microtubule binding	0.0002	16	CAPN6, KIFC1, MAP1B, CCDC69, KIF20A, KIF11, KIF23, NUSAP1, RACGAP1, BIRC5, MAP1A, KIF15, CLIP1, PRNP	ARL3, RPS3
GO:0062023	collagen-containing extracellular matrix	0.0002	9	TNC, LUM, THBS1, FBN1, NPNT, FN1, TGFB3, POSTN, COL3A1
GO:0005178	integrin binding	0.00027	10	THBS1, FBN1, PTN, CCN2, NPNT, FN1, CIB2, COL3A1, LOC534578, ITGBL1
GO:0005819	spindle	0.00056	10	CCDC69, KIF20A, KIF11, KIF23, CDK1, NUSAP1, HSPB1, BIRC5, CENPF	RPS3
GO:0030199	collagen fibril organization	0.00058	6	SERPINH1, LUM, COL1A1, COL1A2, LOXL4, COL3A1
GO:0051085	chaperone cofactor-dependent protein refolding	0.00078	5	HSPH1, HSPA8, DNAJB4, HSPA1A, HSPA6
GO:0060325	face morphogenesis	0.00078	5	TGFB3, TIPARP, COL1A1, MMP2, CRISPLD2
GO:0022625	cytosolic large ribosomal subunit	0.0008	8		RPL21, RPL14, RPL18, RPL18A, RPLP0, RPL10A, LOC100337136, LOC101902561
GO:0051310	metaphase plate congression	0.0013	3	GEM, NDC80, CENPF
GO:0001578	microtubule bundle formation	0.0017	5	TPPP2, CAPN6, MAP1B, KIF20A, CLIP1
GO:0035914	skeletal muscle cell differentiation	0.0018	6	ATF3, EGR1, BTG2, SOX8, MAFF	GTF3C5
GO:0008199	ferric iron binding	0.002	3	RRM2	LOC782705, FTH1
GO:0008528	G protein-coupled peptide receptor activity	0.002	3		GCGR, VIPR1, PTH1R
GO:0043652	engulfment of apoptotic cell	0.002	3	MEGF10, THBS1, RHOBTB3
GO:0044183	protein folding chaperone	0.0023	4	HSPB1, HSPA8, HSPA1A, HSPA6
GO:0018149	peptide cross-linking	0.0029	3	THBS1, FN1, COL3A1
GO:0030261	chromosome condensation	0.0029	3	TOP2A	NCAPH2, H1-10
GO:0034620	cellular response to unfolded protein	0.0029	4	HSPA8, OPTN, HSPA1A, HSPA6
GO:0048407	platelet-derived growth factor binding	0.0029	3	COL1A1, COL1A2, COL3A1
GO:0003677	DNA binding	0.0033	47	ZFAND3, NR4A3, UHRF1, MIS18BP1, NR4A2, HMGB3, NFKB2, FOSL1, CENPT, FOSB, ATF3, ETS2, BHLHE40, EGR1, NUSAP1, JUNB, SIX1, ZEB2, E2F2, ATF4, NABP1, TOP2A, SOX8, MAFF, SIM2, CENPA, DDX3X, RELB, HIST1H2AC, H2B	RPS3, TERF2, POLDIP2, DTD1, FOXS1, E2F5, YBX3, NOSTRIN, NACA, NFX1, THAP4, ZNF786, HIF3A, BLM, ZFP62, H1-10, MLX
GO:0000981	DNA-binding transcription factor activity, RNA polymerase II-specific	0.0041	14	FOSL1, FOSB, ETS2, BHLHE40, EGR1, JUNB, KLF10, E2F2, ATF4, SOX8, SIM2	FOXS1, E2F5, NFX1
GO:0038061	NIK/NF-kappaB signaling	0.0041	3	NFKB2, MAP3K14, RELB
GO:0070181	small ribosomal subunit rRNA binding	0.0041	3		RPS3, RPS14, RPS13
GO:0005080	protein kinase C binding	0.0045	5	HDAC9, HSPB1, SQSTM1, TOP2A	RACK1
GO:0005615	extracellular space	0.0047	27	SERPINH1, THBS1, PI16, FBN1, PTN, SEMA3C, ELFN2, DIPK2A, FN1, SERPINF1, TGFB3, POSTN, COL1A1, COL1A2, COL8A1, QSOX1, SERPINE1, SFRP4, MMP2, LOXL4, CRISPLD2, COL3A1, DLK1, ENSBTAG00000046193	LOC107131209, MASP1, FGB
GO:0042026	protein refolding	0.0053	4	HSPA8, DNAJA4, HSPA1A, HSPA6
GO:0043122	regulation of I-kappaB kinase/NF-kappaB signaling	0.0053	4	HSPB1, TRAF3, SQSTM1, OPTN
GO:0043433	negative regulation of DNA-binding transcription factor activity	0.0053	6	BHLHE40, SFRP4, PRNP	CTNNBIP1, FOXS1, PHB2
GO:0017046	peptide hormone binding	0.0055	3		GCGR, VIPR1, PTH1R
GO:0005581	collagen trimer	0.0059	5	COL1A1, COL1A2, COL8A1, C1QTNF3, COL3A1
GO:0000977	RNA polymerase II regulatory region sequence-specific DNA binding	0.006	14	NR4A3, NR4A2, FOSL1, ATF3, ETS2, BHLHE40, EGR1, JUNB, E2F2, ATF4	RPS3, YBX3, NFX1, MLX
GO:0003954	NADH dehydrogenase activity	0.0071	3		NDUFA9, NDUFB7, NDUFS7
GO:0030282	bone mineralization	0.0074	4	PTN, COL1A2, KLF10	PTH1R
GO:0019901	protein kinase binding	0.0079	19	CCNI, PPP1R15A, NR4A3, CKS2, PTN, RHOBTB3, KIF20A, KIF11, HSPB1, RACGAP1, TRAF3, SQSTM1, ATF4, RHOBTB1, EEF1A2, RELB	RPS3, TUBA4A, CIR1
GO:0016887	ATPase activity	0.0083	12	KIFC1, RHOBTB3, KIF20A, KIF11, HSPA8, VCP, KIF15, HSPA1A, DDX3X, HSPA6	BLM, ABCA1
GO:0001658	branching involved in ureteric bud morphogenesis	0.0086	4	NPNT, EYA1, SIX1	CTNNBIP1
GO:0007160	cell-matrix adhesion	0.0087	6	CCN2, NPNT, FN1, COL3A1, ITGBL1	FGB
GO:0008373	sialyltransferase activity	0.0091	3	ST3GAL6, ST8SIA2	ST3GAL3
GO:0044772	mitotic cell cycle phase transition	0.0091	3	CCNI, CKS2, CDK1
GO:0097503	sialylation	0.0091	3	ST3GAL6, ST8SIA2	ST3GAL3
GO:0043154	negative regulation of cysteine-type endopeptidase activity involved in apoptotic process	0.0095	5	THBS1, BIRC5, SIAH2, DDX3X	IFI6
GO:0001957	intramembranous ossification	0.011	2	COL1A1, MMP2
GO:0005638	lamin filament	0.011	2	LMNB1, LMNA
GO:0014905	myoblast fusion involved in skeletal muscle regeneration	0.011	2	MYMK, MYMX
GO:0042623	ATPase activity, coupled	0.011	3	HSPA8, HSPA1A, HSPA6
GO:0048752	semicircular canal morphogenesis	0.011	2	NR4A3, EYA1
GO:1904645	response to amyloid-beta	0.011	2	MMP2, PRNP
GO:0002181	cytoplasmic translation	0.012	5		RPSA, RPL18, RPL18A, RPLP0, RPL10A
GO:0016491	oxidoreductase activity	0.012	20	PCYOX1, ME1, RRM2, QSOX1, MICAL2, NQO1, RNLS	HADH, IVD, PRDX4, SDHB, DCXR, ALDH7A1, FTH1, BCKDHB, GCDH, RTN4IP1, HSD17B10, NDUFS7, DDO
GO:0032981	mitochondrial respiratory chain complex I assembly	0.012	5		NDUFA9, NDUFB10, NDUFB7, NDUFAF3, NDUFS7
GO:0072593	reactive oxygen species metabolic process	0.012	4	CCN2, PLA2R1	PRDX4, IFI6
GO:0031072	heat shock protein binding	0.013	5	HSPA8, DNAJA4, DNAJA1, HSPA1A, HSPA6
GO:0045202	synapse	0.013	15	MAP1B, SPART, GRIA3, MAP1A, VCP, EEF1A2, HOMER1, HRH2	UBA52, RPS2, RPSA, CHRND, ROGDI, RPS20, FGB
GO:0005761	mitochondrial ribosome	0.014	3		MRPL28, MRPL40, MRPS15
GO:0007094	mitotic spindle assembly checkpoint	0.014	3	BUB1B, BIRC5, BUB1
GO:0009653	anatomical structure morphogenesis	0.014	3	FBN3, FBN1	FOXS1
GO:0042474	middle ear morphogenesis	0.014	3	INSIG1, EYA1, SIX1
GO:0051087	chaperone binding	0.014	6	FN1, HSPA8, DNAJA4, DNAJA1, DNAJB4	FGB
GO:0008022	protein C-terminus binding	0.015	9	CCN2, FN1, CDC20, MID1IP1, OPTN, TOP2A, CENPF	TERF2, PHB2
GO:0008201	heparin binding	0.015	7	THBS1, FBN1, PTN, CCN2, CCDC80, POSTN, CRISPLD2
GO:0004089	carbonate dehydratase activity	0.016	2	CA3	CA14
GO:0010997	anaphase-promoting complex binding	0.016	2	CLSPN, CDC20
GO:0035987	endodermal cell differentiation	0.016	3	FN1, COL8A1, MMP2
GO:0051301	cell division	0.016	9	CKS2, SPART, CDK1, NUSAP1, SPAG5, BIRC5, UBE2C, CDCA3	RPS3
GO:0051787	misfolded protein binding	0.016	3	HSPA8, HSPA1A, HSPA6
GO:0060346	bone trabecula formation	0.016	2	COL1A1, MMP2
GO:0061820	telomeric D-loop disassembly	0.016	2		TERF2, BLM
GO:0071599	otic vesicle development	0.016	2	EYA1, SIX1
GO:1902231	positive regulation of intrinsic apoptotic signaling pathway in response to DNA damage	0.016	2	SKIL	RPS3
GO:0016236	macroautophagy	0.017	4	TP53INP2, ULK1, VCP, SQSTM1
GO:0030514	negative regulation of BMP signaling pathway	0.017	4	TRIM33, SKIL, SPART, HTRA1
GO:0042472	inner ear morphogenesis	0.017	4	INSIG1, NR4A3, EYA1, SIX1
GO:0051082	unfolded protein binding	0.018	7	SERPINH1, HSPA8, DNAJA4, DNAJA1, DNAJB4, HSPA1A, HSPA6
GO:0003746	translation elongation factor activity	0.019	3	EEF1A2	TUFM, EEF1B2
GO:0005739	mitochondrion	0.019	48	PPP1R15A, ME1, CDK1, ETNPPL, DNAJA1, MAFF, HJURP	MRPL10, UCP2, ABHD10, COQ4, MRPS33, NDUFA9, RPS3, PPM1K, BPHL, MCCC1, IFI6, POLDIP2, SDHB, GCAT, MIPEP, NDUFB10, ALDH7A1, ECI1, MIGA2, LETMD1, BCKDHB, NDUFB7, PHB2, GCDH, MRPL28, RTN4IP1, HSD17B10, MPV17, ANKRD37, IDH3B, NDUFAF3, TRMT10B, TUFM, NDUFS7, RACK1, MRPL40, TIMM8A, MRPS15, MSTO1, SURF1, COX8A
GO:0007399	nervous system development	0.019	8	MAP1B, NR4A2, SEMA3C, STMN1, SDC2, ENSBTAG00000052600	TMEM223, RTN4IP1
GO:0000002	mitochondrial genome maintenance	0.022	2		MPV17, MSTO1
GO:0000940	condensed chromosome outer kinetochore	0.022	2	BUB1B, CENPF
GO:0003777	microtubule motor activity	0.022	5	KIFC1, KIF20A, KIF11, KIF23, KIF15
GO:0007143	female meiotic nuclear division	0.022	2	TOP2A	NCAPH2
GO:0009311	oligosaccharide metabolic process	0.022	2	ST3GAL6, ST8SIA2
GO:0042535	positive regulation of tumor necrosis factor biosynthetic process	0.022	2	THBS1, HSPB1
GO:0051782	negative regulation of cell division	0.022	2	TXNIP	BLM
GO:0061575	cyclin-dependent protein serine/threonine kinase activator activity	0.022	2	CKS2	CCNT2
GO:0099524	postsynaptic cytosol	0.022	2	HSPA8, HOMER1
GO:1902043	positive regulation of extrinsic apoptotic signaling pathway via death domain receptors	0.022	2	THBS1, SKIL
GO:0005539	glycosaminoglycan binding	0.023	3	CCDC80, CRISPLD2, PRNP
GO:0051233	spindle midzone	0.023	3	CCDC69, GEM, RACGAP1
GO:0061077	chaperone-mediated protein folding	0.023	3	HSPB1, HSPA8, CHORDC1
GO:0051726	regulation of cell cycle	0.025	8	CCNI, JUNB, HSPA8, E2F2, PCLAF	E2F5, RACK1, CABLES2
GO:0000776	kinetochore	0.026	7	CENPT, BUB1B, NEK2, BIRC5, BUB1, NDC80, CENPF
GO:0000786	nucleosome	0.026	4	CENPA, HIST1H2AC, H2B	H1-10
GO:0005871	kinesin complex	0.026	4	KIFC1, KIF20A, KIF11, KIF15
GO:0007095	mitotic G2 DNA damage checkpoint	0.026	3	CLSPN, CDK1	BLM
GO:0008045	motor neuron axon guidance	0.026	3	ALCAM, RHOBTB3, CHN1
GO:0048661	positive regulation of smooth muscle cell proliferation	0.026	3	NR4A3, THBS1, MMP2
GO:0048705	skeletal system morphogenesis	0.026	4	TIPARP, SIX1, COL1A1, MMP2
GO:0055114	oxidation-reduction process	0.027	25	PCYOX1, ME1, RRM2, QSOX1, MICAL2, NQO1, LOXL4, RNLS	HADH, IVD, NDUFA9, PRDX4, SDHB, DCXR, NDUFB10, ALDH7A1, FTH1, BCKDHB, NDUFB7, GCDH, RTN4IP1, HSD17B10, IDH3B, NDUFS7, DDO
GO:0003857	3-hydroxyacyl-CoA dehydrogenase activity	0.029	2		HADH, HSD17B10
GO:0010951	negative regulation of endopeptidase activity	0.029	5	SERPINH1, SERPINF1, ITIH5, PRNP	LOC107131209
GO:0032964	collagen biosynthetic process	0.029	2	SERPINH1, COL1A1
GO:0033539	fatty acid beta-oxidation using acyl-CoA dehydrogenase	0.029	2		IVD, GCDH
GO:0042060	wound healing	0.029	4	FN1, DCBLD2, SDC4, COL3A1
GO:0043274	phospholipase binding	0.029	2	LMNB1, PLA2R1
GO:0043589	skin morphogenesis	0.029	2	COL1A1, COL1A2
GO:0085029	extracellular matrix assembly	0.029	2	COL1A2, QSOX1
GO:1903671	negative regulation of sprouting angiogenesis	0.029	2	THBS1, E2F2
GO:1990440	positive regulation of transcription from RNA polymerase II promoter in response to endoplasmic reticulum stress	0.029	2	ATF3, ATF4
GO:1990904	ribonucleoprotein complex	0.029	9	HSPA8, TOP2A	MRPL10, RPS3, CIRBP, RPS2, RPS8, RPS5, RPLP0
GO:0000070	mitotic sister chromatid segregation	0.03	3	ESPL1, NEK2	MSTO1
GO:0005743	mitochondrial inner membrane	0.03	16		MRPL10, UCP2, COQ4, MRPS33, RPS3, IFI6, SDHB, NDUFB10, NDUFB7, PHB2, MPV17, NDUFAF3, TUFM, TIMM8A, SURF1, COX8A
GO:0006414	translational elongation	0.03	3	EEF1A2	TUFM, EEF1B2
GO:0032467	positive regulation of cytokinesis	0.03	3	KIF23, RACGAP1, ECT2
GO:0007018	microtubule-based movement	0.031	5	KIFC1, KIF20A, KIF11, KIF23, KIF15
GO:0000777	condensed chromosome kinetochore	0.032	4	BIRC5, BUB1, NDC80, HJURP
GO:0005776	autophagosome	0.033	5	TP53INP2, ULK1, HSPA8, SQSTM1	VPS33A
GO:0000307	cyclin-dependent protein kinase holoenzyme complex	0.034	3	CCNI, CKS2, CDK1
GO:0010811	positive regulation of cell-substrate adhesion	0.034	3	NPNT, CCDC80, COL8A1
GO:0030544	Hsp70 protein binding	0.034	3	CDK1, DNAJA1	RPS3
GO:0042788	polysomal ribosome	0.034	3		RPL18, RPL18A, RPL10A
GO:0001527	microfibril	0.037	2	FBN1, THSD4
GO:0009612	response to mechanical stimulus	0.037	2	JUNB, COL1A1
GO:0010628	positive regulation of gene expression	0.037	14	TNC, IQGAP3, FN1, ATF3, EGR1, SFRP4, DNAJA4, ATF4, LMNA, SOX8, DDX3X, RELB	RPS3, TERF2
GO:0031091	platelet alpha granule	0.037	2	THBS1	FGB
GO:0035259	glucocorticoid receptor binding	0.037	2	NR4A3, NR4A2
GO:0045744	negative regulation of G protein-coupled receptor signaling pathway	0.037	2	ENSBTAG00000020620, ENSBTAG00000034366
GO:0045907	positive regulation of vasoconstriction	0.037	2	HRH2	FGB
GO:0045910	negative regulation of DNA recombination	0.037	2		BLM, H1-10
GO:0048477	oogenesis	0.037	2	PTN, ASPM
GO:0051258	protein polymerization	0.037	2	MID1IP1	FGB
GO:0051451	myoblast migration	0.037	2	MEGF10, SIX1
GO:0090190	positive regulation of branching involved in ureteric bud morphogenesis	0.037	2	SIX1, SOX8
GO:1904706	negative regulation of vascular smooth muscle cell proliferation	0.037	2	CNN1, TGFB3
GO:0005747	mitochondrial respiratory chain complex I	0.038	4		NDUFA9, NDUFB10, NDUFB7, NDUFS7
GO:0001669	acrosomal vesicle	0.039	3		PCSK4, CLK3, STK31
GO:0045597	positive regulation of cell differentiation	0.039	3	PTN, CCN2, JUNB
GO:0008584	male gonad development	0.041	4	ASPM, SOX8	PRDX4, YBX3
GO:0046982	protein heterodimerization activity	0.042	11	NR4A2, ATF3, BHLHE40, TOP2A, SIM2, CENPA, HIST1H2AC, H2B	SNX1, MIGA2, MLX
GO:0000462	maturation of SSU-rRNA from tricistronic rRNA transcript (SSU-rRNA, 5.8S rRNA, LSU-rRNA)	0.044	3		RPS14, RPS8, RPS16
GO:0005762	mitochondrial large ribosomal subunit	0.044	5		MRPL23, MRPL10, MRPL21, MRPL28, MRPL40
GO:0016538	cyclin-dependent protein serine/threonine kinase regulator activity	0.044	3	CCNI, CKS2	CCNT2
GO:0031333	negative regulation of protein complex assembly	0.044	3	ULK1, DDX3X	CTNNBIP1
GO:0043014	alpha-tubulin binding	0.044	3	TTLL7, HSPH1, RACGAP1
GO:0051592	response to calcium ion	0.044	3	THBS1, HOMER1	FGB
GO:0003774	motor activity	0.045	6	KIFC1, KIF20A, KIF11, KIF23, KIF15	MYO5C
GO:0003995	acyl-CoA dehydrogenase activity	0.045	2		IVD, GCDH
GO:0005614	interstitial matrix	0.045	2	TNC, CCDC80
GO:0005881	cytoplasmic microtubule	0.045	4	BIRC5, CLIP1, CKAP2	ARL3
GO:0016234	inclusion body	0.045	2	SQSTM1, PRNP
GO:0019985	translesion synthesis	0.045	2	VCP, PCLAF
GO:0035909	aorta morphogenesis	0.045	2	EYA1, SIX1
GO:0046697	decidualization	0.045	2	PTN, JUNB
GO:0048037	cofactor binding	0.045	2	BIRC5	DDO
GO:0060037	pharyngeal system development	0.045	2	EYA1, SIX1
GO:1903204	negative regulation of oxidative stress-induced neuron death	0.045	2	NR4A3, ATF4
GO:1904315	transmitter-gated ion channel activity involved in regulation of postsynaptic membrane potential	0.045	2	GRIA3	CHRND
GO:0003700	DNA-binding transcription factor activity	0.047	25	NR4A3, NR4A2, NFKB2, FOSL1, FOSB, ATF3, ETS2, EGR1, JUNB, SIX1, E2F2, ATF4, SOX8, MAFF, SIM2, RELB	FOXS1, E2F5, NFX1, ZNF786, HIF3A, ZSCAN26, LOC512684, ZFP62, MLX
GO:0001649	osteoblast differentiation	0.048	4	TP53INP2, JUNB, COL1A1, SOX8
GO:0001657	ureteric bud development	0.048	3	NPNT, EYA1, SIX1
GO:0005694	chromosome	0.048	9	NUSAP1, BIRC5, CENPA, HIST1H2AC, H2B	SUV39H1, NCAPH2, BLM, H1-10
